# Supplementary material for: Serum Metabolomics Benefits Discrimination Kidney Disease Development in Type 2 Diabetes Patients
Source: Front Med (Lausanne). 2022 May 9;9:819311. doi: 10.3389/fmed.2022.819311 (PMC9126316; doi:10.3389/fmed.2022.819311)
Supplement: Supplementary Table S1 — Declustering potential, collision energy, and retention time of two peptides. [file Data_Sheet_1.xlsx]

## Sheet: S1
Supplement table S1. Declustering potential, collision energy, and retention time of two peptides.
ID	Q1 Mass (Da)	Q3 Mass (Da)	DP (volts)	CE(volts)	RT (min)
NS	454.1	170	161	31	5.86
NP	430.1	70.2	120	80	5.89
NS: Asn-Met-Cys-Ser; NP:Asn-Cys-Pro-Pro
DP: Declustering potential; CE: Collision energy; RT: Retention time

## Sheet: S2
Supplement Table S2-Different metabolites in each comparison
	1DC vs. HC				2DN vs. HC				3DN vs. DC				4DN-heavy vs. DN-moderate
Name	FC	log2(FC)	pval	=-LOG10(p)	FC	log2(FC)	pval	=-LOG10(p)	FC	log2(FC)	pval	=-LOG10(p)	FC	log2(FC)	pval	=-LOG10(p)	PubChem	HMDB	KEGG
4-Methylene-L-glutamine	0.085892	-3.5413	4.02e-45	44.396	0.50418	-0.988	6.06e-09	8.2172	5.9058	2.5621	5.7e-22	21.244	0.6584	-0.60297	0.04479	1.3488	4341		C01109
2-decaprenyl-6-methoxy-1,4-benzoquinol	0.16346	-2.6129	3.26e-24	23.487	0.61436	-0.70285	0.00025413	3.5949	3.8961	1.962	3.61e-07	6.4431	1.5765	0.65671	0.045998	1.3373	50986248	HMDB0062197
PI(P-16:0/20:5(5Z,8Z,11Z,14Z,17Z))	0.15371	-2.7018	1.36e-23	22.866	0.6043	-0.72666	0.00019435	3.7114	3.93	1.9745	4.42e-07	6.3545	1.6763	0.74524	0.033367	1.4767	52928530
PE(22:0/P-18:0)	0.18554	-2.4302	6.61e-20	19.18	0.57202	-0.80585	0.00019023	3.7207	3.1443	1.6527	3.597e-05	4.4441	1.8185	0.86277	0.049032	1.3095	53479849	HMDB0009511	C00350
1-(9Z-Heptadecenoyl)-2,3-di-(9Z,12Z-heptadecadienoyl)-sn-glycerol	5.5937	2.4838	1.28e-19	18.892	1.8701	0.90313	0.045201	1.3449	0.34709	-1.5266	9.68e-10	9.0141	0.40751	-1.2951	0.026112	1.5832	9544048
Ala-Glu-Glu-Ile	0.63557	-0.65387	7.1494e-05	4.1457	2.4041	1.2655	0.00265	2.5768	3.8046	1.9277	1.09e-06	5.9634	0.33385	-1.5827	0.013683	1.8638
Betaine aldehyde	0.05006	-4.3202	7.74e-38	37.111	0.28003	-1.8363	2.05e-19	18.689	5.6299	2.4931	1.98e-18	17.704	#N/A	#N/A	#N/A	#N/A	249	HMDB0001252	C00576
cholest-5-en-3beta-yl 9Z-octadecenoate d5	0.12852	-2.9599	1.1e-37	36.96	#N/A	#N/A	#N/A	#N/A	6.5844	2.7191	8.39e-13	12.076	1.708	0.77233	0.010414	1.9824	42608399
Tautomycetin	9.6019	3.2633	9.62e-36	35.017	#N/A	#N/A	#N/A	#N/A	0.26635	-1.9086	7.03e-17	16.153	0.61464	-0.70219	0.040608	1.3914	16759609
Quercetin 7-6''-galloylglucoside	0.16192	-2.6267	2.05e-28	27.689	0.66475	-0.58911	0.00015721	3.8035	4.1109	2.0395	2.63e-10	9.58	#N/A	#N/A	#N/A	#N/A	44257998
Sagittatoside C	0.13974	-2.8392	5.57e-28	27.254	0.5735	-0.80213	0.00023091	3.6366	4.1108	2.0394	1.8e-09	8.7444	#N/A	#N/A	#N/A	#N/A	44259070
Carbamoyl phosphate	0.221	-2.1779	1.84e-27	26.736	0.51653	-0.95308	1.35e-18	17.869	2.3535	1.2348	1.43e-14	13.846	#N/A	#N/A	#N/A	#N/A	278	HMDB0001096	C00169
PC(O-18:0/​22:0)	0.15589	-2.6814	2.03e-27	26.692	0.6331	-0.6595	0.00036787	3.4343	4.4225	2.1449	8.19e-08	7.087	#N/A	#N/A	#N/A	#N/A
Succinyl-CoA	0.18896	-2.4039	1.65e-24	23.783	0.66481	-0.58898	0.00036078	3.4428	3.5411	1.8242	2.69e-06	5.5706	#N/A	#N/A	#N/A	#N/A	439161	HMDB0001022	C00091
Tricetin 7,3'-disulfate	0.24116	-2.0519	1.09e-23	22.965	#N/A	#N/A	#N/A	#N/A	3.6493	1.8676	8.16e-10	9.0886	1.5178	0.60198	0.016602	1.7798	44258255
Tiglic acid	0.15794	-2.6626	1.63e-20	19.788	0.51819	-0.94844	1.77e-10	9.7528	3.3029	1.7237	6.52e-12	11.186	#N/A	#N/A	#N/A	#N/A	125468	HMDB0001470	C08279
Met-Phe-Cys	0.13592	-2.8792	6.45e-20	19.19	0.6149	-0.70158	0.0091148	2.0403	4.5637	2.1902	9.03e-18	17.044	#N/A	#N/A	#N/A	#N/A	145457030
2-Phospho-4-cytidine 5'-diphospho-2-C-methyl-D-erythritol	8.2767	3.0491	3.02e-17	16.52	0.44477	-1.1689	0.047772	1.3208	0.092985	-3.4269	8.84e-25	24.054	#N/A	#N/A	#N/A	#N/A	443200
2,2,11,13,15-pentachloro-docosane-1,14-disulfate	5.4936	2.4577	1.37e-16	15.863	0.33136	-1.5935	0.00025562	3.5924	0.090827	-3.4607	1.29e-41	40.89	#N/A	#N/A	#N/A	#N/A	56935793
Glu-Phe-Trp-Tyr	0.26094	-1.9382	7.12e-16	15.147	#N/A	#N/A	#N/A	#N/A	3.3682	1.752	5.74e-08	7.2407	1.847	0.88516	0.0039631	2.402
1-chloro-2,2-bis(4-chlorophenyl)ethylene	0.15321	-2.7064	3.69e-14	13.434	0.32898	-1.6039	7.56e-07	6.1216	2.1609	1.1116	0.00021096	3.6758	#N/A	#N/A	#N/A	#N/A	#N/A	#N/A	#N/A
PC(15:0/20:3(5Z,8Z,11Z))	0.18068	-2.4685	4.31e-10	9.3658	0.60686	-0.72057	0.016785	1.7751	2.9701	1.5705	0.00025481	3.5938	#N/A	#N/A	#N/A	#N/A	53478647	HMDB0007947	C00157
Diloxanide furoate	0.46848	-1.0939	3.17e-08	7.4992	1.5311	0.61461	0.014367	1.8426	3.2887	1.7175	1.71e-09	8.7662	#N/A	#N/A	#N/A	#N/A	19529	HMDB0015684	C07637
1-Dodecanoyl-2-hexadecanoyl-3-octadecanoyl-sn-glycerol	0.25868	-1.9507	8.74e-08	7.0583	0.53408	-0.90488	0.0050457	2.2971	2.597	1.3768	0.016581	1.7804	#N/A	#N/A	#N/A	#N/A	91866971
Ala-Leu-Thr-Ala	0.33289	-1.5869	1.16e-07	6.936	1.8286	0.8707	6.73e-06	5.1717	5.5822	2.4808	3.23e-18	17.491	#N/A	#N/A	#N/A	#N/A
2'S-Deoxymyxol 2'-alpha-L-fucoside	0.33774	-1.566	5.7e-06	5.244	0.65637	-0.60742	0.043015	1.3664	1.9029	0.92817	0.015394	1.8127	#N/A	#N/A	#N/A	#N/A	#N/A	#N/A	#N/A
2-Oxo-3-hydroxy-4-phosphobutanoate	1.7707	0.82431	3.2771e-05	4.4845	#N/A	#N/A	#N/A	#N/A	0.66394	-0.59087	0.00032939	3.4823	2.266	1.1802	0.042155	1.3752	21145142	HMDB0006801	C06054
2-alpha-Hydroxyethylthiamine diphosphate	0.63961	-0.64474	6.3786e-05	4.1953	0.49913	-1.0025	3.86e-08	7.4132	#N/A	#N/A	#N/A	#N/A	0.54596	-0.87313	0.0030095	2.5215	#N/A	#N/A	#N/A
Clarithromycin	0.49844	-1.0045	0.00097344	3.0117	#N/A	#N/A	#N/A	#N/A	1.8705	0.90346	0.0012513	2.9026	1.908	0.93205	0.010651	1.9726	84029	HMDB0015342	C06912
PE(16:1(9Z)/22:6(4Z,7Z,10Z,13Z,16Z,19Z))	2.1053	1.074	0.0011223	2.9499	#N/A	#N/A	#N/A	#N/A	0.4116	-1.2807	0.00012162	3.915	1.5314	0.61481	0.030189	1.5201	52924914	HMDB0008979	C00350
Asn-Phe-Tyr-Tyr	0.4232	-1.2406	0.0047514	2.3232	#N/A	#N/A	#N/A	#N/A	3.2377	1.695	0.00029137	3.5356	2.2357	1.1607	0.031419	1.5028
4-nitrobenzaldehyde	1.5178	0.60199	0.0051659	2.2869	2.3042	1.2043	1.4e-06	5.8527	1.5271	0.61078	0.013716	1.8628	#N/A	#N/A	#N/A	#N/A	541
Isorhamnetin 3-O-beta-D-2'',3'',4''-triacetylglucopyranoside	1.7464	0.80436	0.0079639	2.0989	5.83	2.5435	2.2e-07	6.657	2.9423	1.5569	0.00023475	3.6294	#N/A	#N/A	#N/A	#N/A	44258028
PG(17:0/22:4(7Z,10Z,13Z,16Z))	0.13108	-2.9314	0.010664	1.9721	1.7402	0.79923	0.044372	1.3529	13.544	3.7596	2.18e-06	5.6622	#N/A	#N/A	#N/A	#N/A	52926512
N-oxide	2.0145	1.0104	0.016757	1.7758	10.614	3.4079	0.00012311	3.9097	3.5098	1.8114	0.021091	1.6759	#N/A	#N/A	#N/A	#N/A
Tolrestat	1.5792	0.65924	0.02441	1.6124	0.65639	-0.60737	9.23e-08	7.0347	0.4138	-1.273	0.01774	1.751	#N/A	#N/A	#N/A	#N/A	53359
Hydroxypyruvate	1.5725	0.65302	0.042192	1.3748	0.53464	-0.90335	0.0004685	3.3293	0.34217	-1.5472	1.09e-06	5.9643	#N/A	#N/A	#N/A	#N/A	964	HMDB0001352	C00168
PI(13:0/18:3(6Z,9Z,12Z))	2.0082	1.0059	0.042822	1.3683	1.7286	0.7896	0.045777	1.3394	#N/A	#N/A	#N/A	#N/A	1.5074	0.59203	0.034182	1.4662	52927500
trans-2-Enoyl-OPC8-CoA	1.777	0.82947	0.048425	1.3149	2.9166	1.5443	9.7424e-05	4.0113	1.5753	0.65566	0.042644	1.3701	#N/A	#N/A	#N/A	#N/A	53480664	HMDB0011122	C16328
Nilutamide	#N/A	#N/A	#N/A	#N/A	0.51229	-0.96496	2.19e-09	8.6593	0.56328	-0.82807	9.85e-09	8.0064	0.61188	-0.70869	0.0066501	2.1772	4493	HMDB0014803	C08164
13,16,19-Docosatrienoic acid	#N/A	#N/A	#N/A	#N/A	5.5569	2.4743	1.4e-08	7.8535	3.991	1.9967	1.76e-06	5.7548	0.527	-0.92414	0.0082331	2.0844	5312556	HMDB02823	C16534
Arg-Lys-Asp-Ser	#N/A	#N/A	#N/A	#N/A	23.553	4.5578	6.84e-06	5.165	15.517	3.9557	9.5593e-05	4.0196	0.23296	-2.1018	0.026358	1.5791
Abietic acid	#N/A	#N/A	#N/A	#N/A	1.6941	0.76054	0.00024931	3.6033	1.553	0.63507	0.0033973	2.4689	0.65643	-0.60728	0.018955	1.7223	10569		C06087
2,3,3-tribromoacrylic acid	#N/A	#N/A	#N/A	#N/A	0.58055	-0.78452	0.0015439	2.8114	0.48047	-1.0575	0.0001437	3.8425	0.58342	-0.7774	0.03303	1.4811	14227575
Asn-Met-Cys-Ser	#N/A	#N/A	#N/A	#N/A	3.2765	1.7121	0.042329	1.3734	2.1826	1.1261	0.017134	1.7661	6.0352	2.5934	0.02166	1.6643
2,2,11,13,15,16-hexachloro-docosane-1,14-disulfate	0.17516	-2.5133	1.07e-58	57.971	#N/A	#N/A	#N/A	#N/A	3.8434	1.9424	9.33e-09	8.0302	#N/A	#N/A	#N/A	#N/A	56935792
PE(22:6(4Z,7Z,10Z,13Z,16Z,19Z)/22:6(4Z,7Z,10Z,13Z,16Z,19Z))	0.20081	-2.3161	7.2e-54	53.143	#N/A	#N/A	#N/A	#N/A	3.8337	1.9387	7.18e-08	7.144	#N/A	#N/A	#N/A	#N/A	9546797	HMDB0009705	C00350
Bisglutathionylspermine disulfide	15.391	3.944	6.03e-44	43.22	#N/A	#N/A	#N/A	#N/A	0.0078346	-6.9959	6.35e-51	50.197	#N/A	#N/A	#N/A	#N/A	#N/A	#N/A	#N/A
Epimedin C	11.874	3.5697	2.04e-42	41.691	#N/A	#N/A	#N/A	#N/A	0.021005	-5.5731	2.76e-46	45.56	#N/A	#N/A	#N/A	#N/A	44259066
Acacetin 7-(2G-rhamnosyl)-​rutinoside	12.966	3.6966	2.2e-41	40.659	8.8002	3.1375	0.011889	1.9248	#N/A	#N/A	#N/A	#N/A	#N/A	#N/A	#N/A	#N/A	44257901
2,2,12,14,16,17-hexachlorotetracosane-1,15-disulfate	22.571	4.4964	2.83e-41	40.549	#N/A	#N/A	#N/A	#N/A	0.0050068	-7.6419	3.86e-50	49.413	#N/A	#N/A	#N/A	#N/A	56935798
PG(13:0/12:0)	0.16651	-2.5863	9.31e-38	37.031	#N/A	#N/A	#N/A	#N/A	6.1787	2.6273	7.1e-11	10.149	#N/A	#N/A	#N/A	#N/A	52926333
8-Prenylquercetin 7,4'-dimethyl ether 3-rhamnosyl-1-4-rhamnoside	23.077	4.5284	3.95e-37	36.404	#N/A	#N/A	#N/A	#N/A	0.043887	-4.5101	5.25e-36	35.28	#N/A	#N/A	#N/A	#N/A	44259620
Avermectin A2a monosaccharide	11.686	3.5467	2.36e-35	34.627	#N/A	#N/A	#N/A	#N/A	0.095488	-3.3885	1.92e-50	49.716	#N/A	#N/A	#N/A	#N/A	14135		C11974
Arg-Leu-Gln-Arg	9.3131	3.2193	4.63e-35	34.335	#N/A	#N/A	#N/A	#N/A	0.13553	-2.8833	1.05e-25	24.977	#N/A	#N/A	#N/A	#N/A
Methyl 13-sophorosyloxydocosanoate	10.303	3.365	5.4e-34	33.267	#N/A	#N/A	#N/A	#N/A	0.27112	-1.883	3.21e-15	14.494	#N/A	#N/A	#N/A	#N/A	25058168
PI(16:0/20:3(5Z,8Z,11Z))	0.17741	-2.4948	2.42e-33	32.617	#N/A	#N/A	#N/A	#N/A	4.3795	2.1308	1.27e-10	9.8955	#N/A	#N/A	#N/A	#N/A	53480052	HMDB0009787	C00626
Noranhydroicaritin 3-rhamnosyl-1-2-rhamnoside	23.261	4.5399	9.34e-33	32.03	#N/A	#N/A	#N/A	#N/A	0.043539	-4.5215	8.76e-32	31.057	#N/A	#N/A	#N/A	#N/A	44258786
Scutellarein 6,7,4'-trimethyl ether 5-6'''-acetylglucosyl1-3-galactoside	0.070455	-3.8271	1.32e-32	31.881	#N/A	#N/A	#N/A	#N/A	11.544	3.5291	2.7e-25	24.569	#N/A	#N/A	#N/A	#N/A	44258445
MGDG(20:5(5Z,8Z,11Z,14Z,17Z)/18:3(9Z,12Z,15Z))	0.20637	-2.2767	3.05e-31	30.516	#N/A	#N/A	#N/A	#N/A	4.1057	2.0376	1.28e-09	8.8919	#N/A	#N/A	#N/A	#N/A	52922091
Embigenin 2''-2'''-acetylrhamnoside	0.0861	-3.5378	4.78e-31	30.321	#N/A	#N/A	#N/A	#N/A	11.401	3.5111	1.26e-22	21.901	#N/A	#N/A	#N/A	#N/A	44258366
cholest-5-en-3beta-yl nonadecanoate	0.14571	-2.7788	1.18e-29	28.927	#N/A	#N/A	#N/A	#N/A	6.6107	2.7248	2.58e-10	9.588	#N/A	#N/A	#N/A	#N/A	14274981	HMDB0006738	C02530
Glucosylceramide (d18:1/25:0)	7.9504	2.991	3.57e-29	28.447	#N/A	#N/A	#N/A	#N/A	0.15414	-2.6977	4.39e-24	23.358	#N/A	#N/A	#N/A	#N/A	20057360	HMDB0004979	C01190
Ticarcillin	0.046624	-4.4228	5.77e-29	28.239	#N/A	#N/A	#N/A	#N/A	17.383	4.1196	2.91e-22	21.536	#N/A	#N/A	#N/A	#N/A	36921	HMDB0015545	C07139
3'-Keto-3'-deoxy-ATP	0.1907	-2.3906	1.07e-28	27.97	#N/A	#N/A	#N/A	#N/A	4.1301	2.0462	2.53e-10	9.5972	#N/A	#N/A	#N/A	#N/A	9236		C07024
Risedronic acid	0.1903	-2.3937	1.71e-28	27.766	#N/A	#N/A	#N/A	#N/A	4.5152	2.1748	2.87e-11	10.542	#N/A	#N/A	#N/A	#N/A	5245	HMDB0015022	C08233
PC(20:3(5Z,8Z,11Z)/22:6(4Z,7Z,10Z,13Z,16Z,19Z))	0.194	-2.3659	4.45e-28	27.352	#N/A	#N/A	#N/A	#N/A	4.1907	2.0672	2.22e-10	9.653	#N/A	#N/A	#N/A	#N/A	53478995	HMDB0008387	C00157
3S-3-Carboxy-3-hydroxypropanoyl-CoA	0.20509	-2.2857	1.87e-26	25.729	#N/A	#N/A	#N/A	#N/A	3.8066	1.9285	5.37e-10	9.2697	#N/A	#N/A	#N/A	#N/A	11966145
N-octadecanoyl-sphinganine-1-O-D-mannopyranosyl-alpha1-2-myo-inositol-1-phosphate	0.21307	-2.2306	2.43e-26	25.614	#N/A	#N/A	#N/A	#N/A	3.9124	1.9681	3.59e-10	9.4451	#N/A	#N/A	#N/A	#N/A	70699133
Delphinidin 3-O-(6''-O-malonyl)-beta-D-glucoside	0.20829	-2.2634	6.77e-26	25.169	#N/A	#N/A	#N/A	#N/A	4.469	2.1599	8.22e-11	10.085	#N/A	#N/A	#N/A	#N/A	14311158
Kaempferol 3-(2'',3''-diacetyl-4''-p-coumaroylrhamnoside)	0.18928	-2.4014	8.48e-26	25.072	#N/A	#N/A	#N/A	#N/A	5.3846	2.4288	1.06e-11	10.975	#N/A	#N/A	#N/A	#N/A	14630678	HMDB0040537
beta-Alanyl-CoA	0.25274	-1.9843	2.89e-24	23.539	#N/A	#N/A	#N/A	#N/A	3.1704	1.6647	1.74e-09	8.7595	#N/A	#N/A	#N/A	#N/A	439708	HMDB0006805	C02335
DG(22:0/24:​0/0:0)	0.1951	-2.3577	1.18e-23	22.928	#N/A	#N/A	#N/A	#N/A	3.8129	1.9309	4.32e-09	8.3643	#N/A	#N/A	#N/A	#N/A	53478380
PS(14:1(9Z)/18:3(9Z,12Z,15Z))	0.15312	-2.7073	1.22e-23	22.913	#N/A	#N/A	#N/A	#N/A	4.7276	2.2411	2.12e-09	8.6744	#N/A	#N/A	#N/A	#N/A	52925233	HMDB0012348
Arg-Arg-His-His	0.11535	-3.1159	4.26e-23	22.37	#N/A	#N/A	#N/A	#N/A	10.538	3.3976	6.38e-27	26.195	#N/A	#N/A	#N/A	#N/A
Arg-Met-Val-Arg	0.10467	-3.2561	2.39e-22	21.621	#N/A	#N/A	#N/A	#N/A	10.186	3.3485	2.34e-25	24.631	#N/A	#N/A	#N/A	#N/A
PE(15:0/18:4​(6Z,9Z,12Z,15Z))	0.25126	-1.9928	4.76e-22	21.323	#N/A	#N/A	#N/A	#N/A	3.108	1.636	1.52e-08	7.8192	#N/A	#N/A	#N/A	#N/A	52922318
11,12,13,15,16-pentachloro-14-hydroxytetracos-1Z-enyl sulfate	0.15311	-2.7074	7.49e-22	21.126	#N/A	#N/A	#N/A	#N/A	4.852	2.2786	1.17e-09	8.9311	#N/A	#N/A	#N/A	#N/A	56935799
3'-N-Debenzoyltaxol	0.21462	-2.2201	2.74e-21	20.563	#N/A	#N/A	#N/A	#N/A	3.7963	1.9246	4.52e-10	9.3447	#N/A	#N/A	#N/A	#N/A	9810701	METPA1316	C16524
Glu-Glu-Tyr-Tyr	7.4453	2.8963	2.95e-21	20.53	#N/A	#N/A	#N/A	#N/A	0.12227	-3.0319	3.8e-21	20.42	#N/A	#N/A	#N/A	#N/A
Asp-Met-Asp-His	0.097682	-3.3558	4.89e-21	20.31	#N/A	#N/A	#N/A	#N/A	8.744	3.1283	2.21e-22	21.655	#N/A	#N/A	#N/A	#N/A
Tylactone	0.094661	-3.4011	8.82e-21	20.054	#N/A	#N/A	#N/A	#N/A	8.3038	3.0538	2.97e-09	8.5267	#N/A	#N/A	#N/A	#N/A	14161		C12000
Arg-Phe-Phe-Trp	0.23698	-2.0772	1.61e-20	19.792	#N/A	#N/A	#N/A	#N/A	5.0132	2.3257	1.13e-24	23.948	#N/A	#N/A	#N/A	#N/A
PA(12:0/22:4(7Z,10Z,13Z,16Z))	0.16866	-2.5678	1.97e-20	19.706	#N/A	#N/A	#N/A	#N/A	7.2632	2.8606	1.29e-13	12.889	#N/A	#N/A	#N/A	#N/A	52928658
LysoPE(0:0/24:1(15Z))	0.22163	-2.1738	2.11e-20	19.676	#N/A	#N/A	#N/A	#N/A	3.3759	1.7553	4.35e-07	6.3619	#N/A	#N/A	#N/A	#N/A	53480947	HMDB0011498
1-Heptadecanoyl-2-(9Z-tetradecenoyl)-sn-glycero-3-phosphoserine	0.096358	-3.3754	2.96e-20	19.529	#N/A	#N/A	#N/A	#N/A	8.7575	3.1305	2.28e-18	17.642	#N/A	#N/A	#N/A	#N/A	5283507
Caloxanthin sulfate	0.18713	-2.4179	4.12e-20	19.385	#N/A	#N/A	#N/A	#N/A	3.7747	1.9163	5.85e-08	7.2328	#N/A	#N/A	#N/A	#N/A	16061264
O-Phospho-L-homoserine	0.30031	-1.7355	1.4e-19	18.854	0.42794	-1.2245	2.76e-16	15.559	#N/A	#N/A	#N/A	#N/A	#N/A	#N/A	#N/A	#N/A	151187	HMDB0003484	C01102
7,8-Dihydroxykynurenate	0.23983	-2.0599	2.51e-19	18.601	#N/A	#N/A	#N/A	#N/A	4.0281	2.0101	4.73e-12	11.326	#N/A	#N/A	#N/A	#N/A		METPA0130	C01111
Phe-Asn-Pro	0.081546	-3.6162	1.29e-18	17.891	#N/A	#N/A	#N/A	#N/A	11.013	3.4612	1.39e-17	16.856	#N/A	#N/A	#N/A	#N/A	145457152
epsilon-Rhodomycinone	0.064395	-3.9569	1.93e-18	17.714	#N/A	#N/A	#N/A	#N/A	14.487	3.8567	5.62e-18	17.25	#N/A	#N/A	#N/A	#N/A	99207
N-tetracosanoyl-pentadecasphing-4-enine	0.18306	-2.4496	1.04e-17	16.983	#N/A	#N/A	#N/A	#N/A	4.4611	2.1574	9.14e-07	6.0391	#N/A	#N/A	#N/A	#N/A	70698936
Cyanidin 3-2,3-di-galloylglucoside	0.21175	-2.2395	6.41e-17	16.193	#N/A	#N/A	#N/A	#N/A	3.9335	1.9758	5.62e-10	9.2503	#N/A	#N/A	#N/A	#N/A	44256819
Pristinamycin IA	14.788	3.8864	4.98e-16	15.303	#N/A	#N/A	#N/A	#N/A	0.068486	-3.868	1.6e-15	14.796	#N/A	#N/A	#N/A	#N/A	13780		C11615
Ala-Leu-Asn-Arg	0.11218	-3.1561	6.18e-16	15.209	#N/A	#N/A	#N/A	#N/A	10.758	3.4274	2.22e-16	15.654	#N/A	#N/A	#N/A	#N/A
Ala-Asn-Asp-Cys	0.2018	-2.309	1.05e-15	14.979	#N/A	#N/A	#N/A	#N/A	4.7406	2.2451	5.14e-20	19.289	#N/A	#N/A	#N/A	#N/A
Sulfate	0.17333	-2.5284	1.73e-15	14.763	0.29224	-1.7748	2.47e-10	9.6079	#N/A	#N/A	#N/A	#N/A	#N/A	#N/A	#N/A	#N/A	1117	HMDB0001448	C00059
N-2-hydroxyeicosanoyl-4R-hydroxysphinganine	4.7376	2.2442	2.12e-15	14.674	#N/A	#N/A	#N/A	#N/A	0.19011	-2.3951	9.24e-19	18.035	#N/A	#N/A	#N/A	#N/A	70699110
Octanoyl-CoA	0.18346	-2.4464	2.43e-15	14.614	#N/A	#N/A	#N/A	#N/A	3.6849	1.8816	7.447e-05	4.128	#N/A	#N/A	#N/A	#N/A	380	HMDB0001070	C01944
5,8,13,13a-Tetrahydrocolumbamine	0.48741	-1.0368	2.71e-15	14.567	#N/A	#N/A	#N/A	#N/A	1.9417	0.95735	2.07e-07	6.6833	#N/A	#N/A	#N/A	#N/A	440229
Cefpodoxime proxetil	3.3638	1.7501	1.04e-14	13.984	#N/A	#N/A	#N/A	#N/A	0.30767	-1.7005	6.13e-18	17.212	#N/A	#N/A	#N/A	#N/A	6526396	HMDB0015486	C08114
Methyclothiazide	0.17429	-2.5204	1.17e-14	13.932	#N/A	#N/A	#N/A	#N/A	5.2051	2.3799	8.81e-15	14.055	#N/A	#N/A	#N/A	#N/A	4121	HMDB0014377	C07765
Tetrahydrocortisol	0.34115	-1.5515	1.19e-14	13.923	#N/A	#N/A	#N/A	#N/A	2.6942	1.4298	5.09e-10	9.2936	#N/A	#N/A	#N/A	#N/A	44725717	HMDB0000949	C05465
Asp-Cys-Cys-Cys	0.085971	-3.54	2.12e-14	13.673	0.13602	-2.8781	6.79e-16	15.168	#N/A	#N/A	#N/A	#N/A	#N/A	#N/A	#N/A	#N/A
Glu-Asp-Asp	4.2735	2.0954	4.3e-14	13.366	3.0722	1.6193	0.014456	1.8399	#N/A	#N/A	#N/A	#N/A	#N/A	#N/A	#N/A	#N/A	16123341
CDP-3,6-dideoxy-D-glucose	0.276	-1.8573	4.86e-14	13.313	#N/A	#N/A	#N/A	#N/A	3.6573	1.8708	7.44e-12	11.128	#N/A	#N/A	#N/A	#N/A	440058	METPA0414	C03598
7-O-Methyltectorigenin 4'-O-gentiobioside	0.21922	-2.1895	5.21e-14	13.283	#N/A	#N/A	#N/A	#N/A	3.9789	1.9924	3.23e-08	7.4913	#N/A	#N/A	#N/A	#N/A	44257346
3-Methylcrotonyl-CoA	0.19996	-2.3222	1.03e-13	12.988	#N/A	#N/A	#N/A	#N/A	4.368	2.127	9e-08	7.0456	#N/A	#N/A	#N/A	#N/A	9549326	HMDB0001493	C03069
PS(13:0/20:4(5Z,8Z,11Z,14Z))	5.2422	2.3902	2.29e-13	12.64	#N/A	#N/A	#N/A	#N/A	0.19033	-2.3935	5.29e-11	10.277	#N/A	#N/A	#N/A	#N/A	52925196
Arg-Lys-Met-Met	0.30566	-1.71	2.48e-13	12.605	#N/A	#N/A	#N/A	#N/A	3.5089	1.811	5.27e-14	13.278	#N/A	#N/A	#N/A	#N/A
GDP	0.34633	-1.5298	2.59e-12	11.586	#N/A	#N/A	#N/A	#N/A	2.4365	1.2848	3.66e-07	6.4368	#N/A	#N/A	#N/A	#N/A	8977	HMDB0001201	C00035
Genistein 7,4'-bisO-glucosylapioside	0.18457	-2.4377	2.8e-12	11.553	#N/A	#N/A	#N/A	#N/A	3.3926	1.7624	4.2689e-05	4.3697	#N/A	#N/A	#N/A	#N/A	44257279
Sulfathiazole	0.49107	-1.026	7.75e-12	11.111	#N/A	#N/A	#N/A	#N/A	2.1296	1.0906	1.16e-08	7.9341	#N/A	#N/A	#N/A	#N/A	5340	HMDB0015619	C11169
PI(13:0/22:2(13Z,16Z))	5.5775	2.4796	1.16e-11	10.937	#N/A	#N/A	#N/A	#N/A	0.18158	-2.4613	3.19e-11	10.497	#N/A	#N/A	#N/A	#N/A	52927511
Hydroxyphthioceranic acid C40	0.26776	-1.901	1.2e-11	10.922	#N/A	#N/A	#N/A	#N/A	2.6118	1.3851	1.9434e-05	4.7114	#N/A	#N/A	#N/A	#N/A	52921757
Luteorin 7-6''''-acetylallosyl-1-3-glucosyl-1-2-glucoside	0.21866	-2.1932	2.3e-11	10.638	#N/A	#N/A	#N/A	#N/A	3.2176	1.686	0.00014499	3.8387	#N/A	#N/A	#N/A	#N/A	44258142
1,3-Di-(octadec-9Z-enoyl)-1-cyano-2-methylene-propane-1,3-diol	0.39677	-1.3336	2.6e-11	10.584	#N/A	#N/A	#N/A	#N/A	2.0003	1.0002	5.8135e-05	4.2356	#N/A	#N/A	#N/A	#N/A	5282278
PC(16:0/5:0(COOH))	4.7445	2.2462	3.06e-11	10.514	#N/A	#N/A	#N/A	#N/A	0.27545	-1.8602	7.3e-09	8.137	#N/A	#N/A	#N/A	#N/A	46907872
PC(o-22:0/22:6(4Z,7Z,10Z,13Z,16Z,19Z))	0.19367	-2.3683	3.82e-11	10.418	#N/A	#N/A	#N/A	#N/A	3.9458	1.9803	2.6021e-05	4.5847	#N/A	#N/A	#N/A	#N/A	53481755	HMDB0013450
1D-myo-Inositol 1,3,4,5-tetrakisphosphate	0.064823	-3.9474	5.91e-11	10.229	0.090899	-3.4596	6.62e-08	7.1791	#N/A	#N/A	#N/A	#N/A	#N/A	#N/A	#N/A	#N/A	107758	HMDB0001059	C01272
Thiobenzamide	2.1602	1.1112	6.89e-11	10.162	#N/A	#N/A	#N/A	#N/A	0.34983	-1.5153	3.51e-14	13.455	#N/A	#N/A	#N/A	#N/A	47205589		C16281
N-Butyl arachidonoyl amine	6.2828	2.6514	7.78e-11	10.109	#N/A	#N/A	#N/A	#N/A	0.23262	-2.1039	1.72e-08	7.7639	#N/A	#N/A	#N/A	#N/A	5283396
Cholest-5-en-3beta-yl (8Z,11Z,14Z-eicosatrienoate)	0.2342	-2.0942	8.19e-11	10.087	#N/A	#N/A	#N/A	#N/A	3.5917	1.8447	3.69e-06	5.4327	#N/A	#N/A	#N/A	#N/A	53477892	HMDB0006736	C02530
Ala-Lys-Lys-Met	0.27326	-1.8717	8.51e-11	10.07	#N/A	#N/A	#N/A	#N/A	5.9623	2.5759	9.9e-14	13.004	#N/A	#N/A	#N/A	#N/A
25-O-2''-beta-D-glucopyranosyl-beta-D-glucopyranosyl-25-hydroxy-11E-eicosenoic acid	2.4671	1.3028	1.21e-10	9.9163	#N/A	#N/A	#N/A	#N/A	0.46137	-1.116	6.21e-08	7.207	#N/A	#N/A	#N/A	#N/A	42607366
3S,2'S-4-Ketomyxol 2'-alpha-L-fucoside	0.44688	-1.1621	2.16e-10	9.6657	#N/A	#N/A	#N/A	#N/A	1.9528	0.96554	3.3206e-05	4.4788	#N/A	#N/A	#N/A	#N/A	23724613
Arg-Phe-Phe-Phe	2.4673	1.3029	2.56e-10	9.5914	#N/A	#N/A	#N/A	#N/A	0.56401	-0.82621	3.08e-09	8.5109	#N/A	#N/A	#N/A	#N/A
2'-Deoxy-5-hydroxymethyl-CTP	0.52807	-0.92121	2.71e-10	9.5664	#N/A	#N/A	#N/A	#N/A	2.1572	1.1092	2.418e-06	5.6165	#N/A	#N/A	#N/A	#N/A	#N/A	#N/A	#N/A
9Z,19Z-Pentatriacontadiene	0.35972	-1.4751	3.9e-10	9.4091	#N/A	#N/A	#N/A	#N/A	2.5297	1.339	1.43e-09	8.845	#N/A	#N/A	#N/A	#N/A	56936126
Met-Thr	2.7992	1.485	4.2e-10	9.3765	#N/A	#N/A	#N/A	#N/A	0.32737	-1.611	3.15e-10	9.5023	#N/A	#N/A	#N/A	#N/A	18218230	HMDB0028983
1-hexadecanoyl-2-9Z,12Z-octadecadienoyl-3-11Z-eicosenoyl-sn-glycerol	0.21312	-2.2302	2.06e-09	8.6865	#N/A	#N/A	#N/A	#N/A	3.3779	1.7561	3.3246e-05	4.4783	#N/A	#N/A	#N/A	#N/A	9544231
Asn-Leu-Val-His	0.31359	-1.673	2.1e-09	8.6779	#N/A	#N/A	#N/A	#N/A	4.3141	2.1091	2.31e-12	11.637	#N/A	#N/A	#N/A	#N/A
Ala-Leu-Lys-Ala	0.51192	-0.966	4.71e-09	8.3272	#N/A	#N/A	#N/A	#N/A	1.7439	0.80231	9.89e-09	8.0048	#N/A	#N/A	#N/A	#N/A
2-carboxy-2-amino-3-O-(13'-methyltetradecanoyl)-4-hydroxy-17-methyloctadec-5-ene-1-sulfonic acid	0.23317	-2.1005	5.15e-09	8.288	#N/A	#N/A	#N/A	#N/A	3.6173	1.8549	2.15e-07	6.6669	#N/A	#N/A	#N/A	#N/A	42608369
zoledronate	2.611	1.3846	5.68e-09	8.246	1.7862	0.83687	0.00069685	3.1569	#N/A	#N/A	#N/A	#N/A	#N/A	#N/A	#N/A	#N/A	68740	HMDB0014543
Phalluside-1	0.21676	-2.2059	8.42e-09	8.0745	#N/A	#N/A	#N/A	#N/A	4.2102	2.0739	8.17e-08	7.0879	#N/A	#N/A	#N/A	#N/A	52931250
Panzhihuacycaside	0.22427	-2.1567	9.47e-09	8.0235	#N/A	#N/A	#N/A	#N/A	3.8383	1.9405	8.89e-06	5.0511	#N/A	#N/A	#N/A	#N/A	44257721
Arg-Cys-Cys-Gly	2.237	1.1616	9.82e-09	8.008	#N/A	#N/A	#N/A	#N/A	0.30741	-1.7018	1.78e-13	12.749	#N/A	#N/A	#N/A	#N/A
Asn-Asp-Asp-Cys	0.46156	-1.1154	1.03e-08	7.9882	#N/A	#N/A	#N/A	#N/A	2.3373	1.2249	0.0070788	2.15	#N/A	#N/A	#N/A	#N/A
1,2-diacyl-sn-glycero-3-phospho-1'-myo-inositol	0.30472	-1.7145	1.26e-08	7.8983	#N/A	#N/A	#N/A	#N/A	4.16	2.0566	2.14e-10	9.6704	#N/A	#N/A	#N/A	#N/A	7155		C04549
L-Aspartate	1.9545	0.96678	1.51e-08	7.8202	#N/A	#N/A	#N/A	#N/A	0.51772	-0.94976	5.56e-08	7.2547	#N/A	#N/A	#N/A	#N/A	5960	HMDB0000191	C00049
Luteolin 3'-methyl ether 7-glucuronosyl-(1->2)-glucuronide	0.44373	-1.1723	5.63e-08	7.2494	#N/A	#N/A	#N/A	#N/A	2.4006	1.2634	7e-11	10.155	#N/A	#N/A	#N/A	#N/A	44258194
Cyanidin-3-O-6''-O-malonyl-2''-O-glucuronylglucoside	2.3119	1.2091	6.3e-08	7.2004	#N/A	#N/A	#N/A	#N/A	0.65187	-0.61735	0.00057743	3.2385	#N/A	#N/A	#N/A	#N/A	23724737
5'-Butyrylphosphoinosine	0.55666	-0.84514	8.32e-08	7.0801	#N/A	#N/A	#N/A	#N/A	2.068	1.0483	1.88e-08	7.7252	#N/A	#N/A	#N/A	#N/A	135398730	METPA0822	C06435
Amoxicillin	3.7568	1.9095	8.39e-08	7.0764	3.6887	1.8831	0.00034883	3.4574	#N/A	#N/A	#N/A	#N/A	#N/A	#N/A	#N/A	#N/A	33613	HMDB0015193	C06827
Quercetin 3-6''-malonylneohesperidoside	0.51362	-0.96124	1.05e-07	6.9806	#N/A	#N/A	#N/A	#N/A	1.7333	0.79349	3.13e-07	6.5051	#N/A	#N/A	#N/A	#N/A	44258003
D-Ribose 5-phosphate	1.9262	0.94575	1.11e-07	6.9555	#N/A	#N/A	#N/A	#N/A	0.5301	-0.91565	4.76e-07	6.3223	#N/A	#N/A	#N/A	#N/A	440101	HMDB0001548	C00117
PE(14:1(9Z)/16:1(9Z))	0.4419	-1.1782	1.29e-07	6.8898	#N/A	#N/A	#N/A	#N/A	1.7596	0.81523	0.015844	1.8001	#N/A	#N/A	#N/A	#N/A	52924133	HMDB0008858	C00350
Trans-Zeatin riboside diphosphate	0.52433	-0.93146	1.5e-07	6.8238	#N/A	#N/A	#N/A	#N/A	1.5735	0.65395	3.16e-06	5.5005	#N/A	#N/A	#N/A	#N/A	24892783	METPA1691	C16429
Asp-Trp-Cys-Cys	0.26228	-1.9308	2.04e-07	6.69	#N/A	#N/A	#N/A	#N/A	3.8156	1.9319	2.08e-07	6.6829	#N/A	#N/A	#N/A	#N/A
5Z,7E-1S,3R-9,10-seco-5,7,1019-cholestatrien-3-cellobioside	0.27721	-1.851	2.06e-07	6.6871	#N/A	#N/A	#N/A	#N/A	21.839	4.4488	0.0022722	2.6436	#N/A	#N/A	#N/A	#N/A	9547700
Gln-Phe-Gln-Tyr	2.2939	1.1978	3.13e-07	6.5042	2.314	1.2104	0.0053247	2.2737	#N/A	#N/A	#N/A	#N/A	#N/A	#N/A	#N/A	#N/A
Acacetin 7-O-6''-O-glucosyl-2''-O-3'''-acetylrhamnosylglucoside	0.2349	-2.0899	3.17e-07	6.4989	#N/A	#N/A	#N/A	#N/A	2.7488	1.4588	0.00037313	3.4281	#N/A	#N/A	#N/A	#N/A	44257897
Lys-Ala-Ala	0.52436	-0.93136	3.23e-07	6.4904	0.52945	-0.91742	1.23e-06	5.9114	#N/A	#N/A	#N/A	#N/A	#N/A	#N/A	#N/A	#N/A	7010720
6-Thioguanosine monophosphate	0.53386	-0.90546	4.29e-07	6.3679	#N/A	#N/A	#N/A	#N/A	1.6195	0.69554	2.99e-07	6.5242	#N/A	#N/A	#N/A	#N/A	3034646	HMDB0060415	C16619
Ala-Cys-Cys-Gln	0.58627	-0.77035	5.1e-07	6.2928	#N/A	#N/A	#N/A	#N/A	1.5107	0.59526	1.69e-06	5.7725	#N/A	#N/A	#N/A	#N/A
Luteolin 7-sulfate-3'-rutinoside	1.925	0.94486	6.82e-07	6.1664	#N/A	#N/A	#N/A	#N/A	0.61634	-0.6982	0.00022865	3.6408	#N/A	#N/A	#N/A	#N/A	44258144
Casbene	0.20579	-2.2808	8.67e-07	6.0618	0.42334	-1.2401	0.0008732	3.0589	#N/A	#N/A	#N/A	#N/A	#N/A	#N/A	#N/A	#N/A	5280437	METPA0180	C01414
PG(20:0/0:0)	0.53908	-0.89144	1.17e-06	5.9328	#N/A	#N/A	#N/A	#N/A	1.7938	0.84306	2.1624e-05	4.6651	#N/A	#N/A	#N/A	#N/A	52927438
PI(15:0/22:4(7Z,10Z,13Z,16Z))	0.41278	-1.2766	1.39e-06	5.8575	0.56033	-0.83565	0.0013692	2.8635	#N/A	#N/A	#N/A	#N/A	#N/A	#N/A	#N/A	#N/A	52927580
PI(14:1(9Z)/22:4(7Z,10Z,13Z,16Z))	0.10583	-3.2401	1.627e-06	5.7886	#N/A	#N/A	#N/A	#N/A	11.074	3.469	1.85e-10	9.7325	#N/A	#N/A	#N/A	#N/A	52927558
Npi-Methyl-L-histidine	3.7256	1.8975	1.648e-06	5.783	#N/A	#N/A	#N/A	#N/A	0.29055	-1.7831	5.49e-06	5.2601	#N/A	#N/A	#N/A	#N/A	6971061
Asp-Asp-Ser	4.0752	2.0269	1.89e-06	5.7239	5.2809	2.4008	7.59e-07	6.1195	#N/A	#N/A	#N/A	#N/A	#N/A	#N/A	#N/A	#N/A	10042560
Dihydroxyfumarate	1.6438	0.717	1.908e-06	5.7194	#N/A	#N/A	#N/A	#N/A	0.65083	-0.61965	6.6278e-05	4.1786	#N/A	#N/A	#N/A	#N/A	8618	HMDB0002050	C00975
Orotidine 5'-phosphate	0.55885	-0.83946	2.59e-06	5.5868	0.66599	-0.58644	0.00038205	3.4179	#N/A	#N/A	#N/A	#N/A	#N/A	#N/A	#N/A	#N/A	160617	HMDB0000218	C01103
Urocanate	3.0133	1.5913	4.13e-06	5.3843	#N/A	#N/A	#N/A	#N/A	0.27947	-1.8392	1.28e-07	6.8931	#N/A	#N/A	#N/A	#N/A	736715	HMDB0000301	C00785
Chloroform	2.1167	1.0818	5.17e-06	5.2864	#N/A	#N/A	#N/A	#N/A	0.49061	-1.0274	2.2708e-05	4.6438	#N/A	#N/A	#N/A	#N/A	6212	HMDB0029596	C13827
Dephospho-CoA	0.4621	-1.1137	1.1481e-05	4.94	#N/A	#N/A	#N/A	#N/A	1.8916	0.91957	0.023346	1.6318	#N/A	#N/A	#N/A	#N/A	439335	HMDB0001373	C00882
Sedoheptulose	0.51619	-0.95403	1.2214e-05	4.9132	0.39747	-1.3311	1.13e-07	6.9454	#N/A	#N/A	#N/A	#N/A	#N/A	#N/A	#N/A	#N/A	441483	HMDB0003219	C08355
Quercetin 3-2''-galoylrutinoside	0.12589	-2.9897	1.2402e-05	4.9065	#N/A	#N/A	#N/A	#N/A	4.4179	2.1434	0.00018001	3.7447	#N/A	#N/A	#N/A	#N/A	44258002
Asp-Phe-Pro-Pro	0.28793	-1.7962	1.3215e-05	4.8789	#N/A	#N/A	#N/A	#N/A	3.8262	1.9359	3.2271e-05	4.4912	#N/A	#N/A	#N/A	#N/A
Thr-Trp-Tyr-Tyr	2.9606	1.5659	1.6098e-05	4.7932	#N/A	#N/A	#N/A	#N/A	0.37108	-1.4302	7.0527e-05	4.1516	#N/A	#N/A	#N/A	#N/A
4-Sulfobenzoate	1.9972	0.99796	2.5366e-05	4.5957	2.0409	1.0292	0.00015387	3.8128	#N/A	#N/A	#N/A	#N/A	#N/A	#N/A	#N/A	#N/A	5300		C02236
Glucobrassicin	2.0525	1.0374	2.5724e-05	4.5897	#N/A	#N/A	#N/A	#N/A	0.37207	-1.4264	9.29e-08	7.0322	#N/A	#N/A	#N/A	#N/A	9601691	HMDB0030243
Hemsleyin imine A	0.24225	-2.0454	2.6557e-05	4.5758	0.49219	-1.0227	0.010874	1.9636	#N/A	#N/A	#N/A	#N/A	#N/A	#N/A	#N/A	#N/A	42608355
2',7-Dihydroxy-4',5'-methylenedioxyisoflavone	2.1411	1.0983	3.1473e-05	4.5021	2.7617	1.4655	4.66e-06	5.332	#N/A	#N/A	#N/A	#N/A	#N/A	#N/A	#N/A	#N/A	47205534		C16226
Rifabutin	1.6797	0.74821	3.6697e-05	4.4354	#N/A	#N/A	#N/A	#N/A	0.59853	-0.7405	8.0975e-05	4.0917	#N/A	#N/A	#N/A	#N/A	46783538	HMDB0014753
O-Methylodoratol	0.5977	-0.7425	4.2649e-05	4.3701	0.53448	-0.90378	2.65e-06	5.5771	#N/A	#N/A	#N/A	#N/A	#N/A	#N/A	#N/A	#N/A	442421		C09774
Arg-Lys-Met-His	2.5818	1.3684	4.3329e-05	4.3632	1.9424	0.95784	0.0014715	2.8322	#N/A	#N/A	#N/A	#N/A	#N/A	#N/A	#N/A	#N/A
Adefovir	1.5545	0.63644	4.4406e-05	4.3526	#N/A	#N/A	#N/A	#N/A	0.64866	-0.62446	9.3846e-05	4.0276	#N/A	#N/A	#N/A	#N/A	60871	HMDB0014856	C11277
Beta-isorenieratane	0.36989	-1.4348	4.7742e-05	4.3211	#N/A	#N/A	#N/A	#N/A	4.1495	2.053	1.32e-07	6.8784	#N/A	#N/A	#N/A	#N/A	15338385
Pyrimidine 5'-nucleotide	3.2995	1.7223	4.8473e-05	4.3145	3.6878	1.8828	1.31e-08	7.883	#N/A	#N/A	#N/A	#N/A	#N/A	#N/A	#N/A	#N/A	46173721
3alpha,7alpha-Dihydroxy-5beta-cholan-24-oic Acid	0.34207	-1.5476	5.5194e-05	4.2581	0.4339	-1.2046	0.0015805	2.8012	#N/A	#N/A	#N/A	#N/A	#N/A	#N/A	#N/A	#N/A	164673
DG(15:0/20:5(5Z,8Z,11Z,14Z,17Z)/0:0)	6.7121	2.7468	8.3353e-05	4.0791	4.2143	2.0753	0.028949	1.5384	#N/A	#N/A	#N/A	#N/A	#N/A	#N/A	#N/A	#N/A	53478014	HMDB0007085
CE(16:1(9Z))	0.27897	-1.8418	9.259e-05	4.0334	#N/A	#N/A	#N/A	#N/A	4.953	2.3083	0.04442	1.3524	#N/A	#N/A	#N/A	#N/A	22833543	HMDB0000658
Met-Gly-Tyr	0.38588	-1.3738	0.00010473	3.9799	0.46407	-1.1076	0.00058349	3.234	#N/A	#N/A	#N/A	#N/A	#N/A	#N/A	#N/A	#N/A	145456944
4-Nitrophenyl phosphate	2.8788	1.5255	0.0001075	3.9686	3.1096	1.6367	4.63e-06	5.334	#N/A	#N/A	#N/A	#N/A	#N/A	#N/A	#N/A	#N/A	378	HMDB0060272	C03360
Pro-Trp-Trp-Trp	0.38611	-1.3729	0.00011529	3.9382	0.53294	-0.90796	0.0048214	2.3168	#N/A	#N/A	#N/A	#N/A	#N/A	#N/A	#N/A	#N/A
PG(O-20:0/17:2(9Z,12Z))	0.315	-1.6666	0.00012946	3.8879	#N/A	#N/A	#N/A	#N/A	1.9454	0.96005	0.037165	1.4299	#N/A	#N/A	#N/A	#N/A	52927298
PE(12:0/18:3(6Z,9Z,12Z))	0.6504	-0.62061	0.00016051	3.7945	#N/A	#N/A	#N/A	#N/A	2.0987	1.0695	1.83e-06	5.7367	#N/A	#N/A	#N/A	#N/A	52924074
DG(15:0/22:4(7Z,10Z,13Z,16Z)/0:0)	0.33879	-1.5615	0.0001739	3.7597	#N/A	#N/A	#N/A	#N/A	4.4507	2.154	9.64e-07	6.0158	#N/A	#N/A	#N/A	#N/A	53478018	HMDB0007089
Glu-Glu-Met	0.33202	-1.5907	0.00018217	3.7395	#N/A	#N/A	#N/A	#N/A	3.9982	1.9993	0.011246	1.949	#N/A	#N/A	#N/A	#N/A	145455369
Thiotepa	1.5306	0.6141	0.00018971	3.7219	1.9799	0.98545	8.31e-06	5.0802	#N/A	#N/A	#N/A	#N/A	#N/A	#N/A	#N/A	#N/A	5453	HMDB0015576	C07641
Asp-Val-Pro-Pro	1.6126	0.68938	0.00021006	3.6777	#N/A	#N/A	#N/A	#N/A	0.50179	-0.99483	9.59e-07	6.018	#N/A	#N/A	#N/A	#N/A
Cys-Lys-Trp-Trp	0.36592	-1.4504	0.00021038	3.677	#N/A	#N/A	#N/A	#N/A	2.1989	1.1368	0.021429	1.669	#N/A	#N/A	#N/A	#N/A
Quercetin 3-2'',3'',4''-triacetylgalactoside	0.40692	-1.2972	0.00021066	3.6764	#N/A	#N/A	#N/A	#N/A	3.0978	1.6312	8.6239e-05	4.0643	#N/A	#N/A	#N/A	#N/A	44259125
Sanguinarine	3.659	1.8714	0.00029185	3.5348	8.0788	3.0141	0.00046929	3.3286	#N/A	#N/A	#N/A	#N/A	#N/A	#N/A	#N/A	#N/A	5154	HMDB0029367	C06162
Tiagabine	1.7632	0.81818	0.00037967	3.4206	#N/A	#N/A	#N/A	#N/A	0.45333	-1.1414	3.19e-06	5.4969	#N/A	#N/A	#N/A	#N/A	60648	HMDB0015042	C07503
PE(14:1(9Z)/18:4(6Z,9Z,12Z,15Z))	0.31552	-1.6642	0.00045503	3.342	#N/A	#N/A	#N/A	#N/A	3.5873	1.8429	3.1763e-05	4.4981	#N/A	#N/A	#N/A	#N/A	52924142	HMDB0008865	C00350
4-2-Aminophenyl-2,4-dioxobutanoate	1.7671	0.82139	0.00050474	3.2969	1.5671	0.64812	0.013499	1.8697	#N/A	#N/A	#N/A	#N/A	#N/A	#N/A	#N/A	#N/A	#N/A	#N/A	#N/A
4-Phospho-D-erythronate	2.409	1.2684	0.0005575	3.2538	1.7299	0.79068	0.025217	1.5983	#N/A	#N/A	#N/A	#N/A	#N/A	#N/A	#N/A	#N/A		METPA0389	C03393
N-(Hexadecanoyl)-sphinganine	2.2271	1.1552	0.00056254	3.2499	#N/A	#N/A	#N/A	#N/A	0.35174	-1.5074	1.62e-07	6.7909	#N/A	#N/A	#N/A	#N/A	5283572	HMDB0011760
Trichloroethanol glucuronide	21.523	4.4278	0.00056403	3.2487	30.089	4.9112	0.04439	1.3527	#N/A	#N/A	#N/A	#N/A	#N/A	#N/A	#N/A	#N/A	3036914	HMDB0042049	C14869
UDP-L-Ara4N	3.3661	1.7511	0.00056717	3.2463	8.6933	3.1199	0.00052636	3.2787	#N/A	#N/A	#N/A	#N/A	#N/A	#N/A	#N/A	#N/A	17756769	METPA1243	C16153
Glu-Glu-Met-Met	0.59187	-0.75664	0.00065584	3.1832	0.38943	-1.3606	2.4e-07	6.6193	#N/A	#N/A	#N/A	#N/A	#N/A	#N/A	#N/A	#N/A
DG(22:4(7Z,10Z,13Z,16Z)/24:1(15Z)/0:0)	0.37623	-1.4103	0.00078029	3.1077	#N/A	#N/A	#N/A	#N/A	4.095	2.0339	0.00023457	3.6297	#N/A	#N/A	#N/A	#N/A	53478456	HMDB0007703
3-Phospho-D-glyceroyl phosphate	2.2477	1.1684	0.0007964	3.0989	2.508	1.3265	0.00070833	3.1498	#N/A	#N/A	#N/A	#N/A	#N/A	#N/A	#N/A	#N/A	439191	HMDB0001270	C00236
1-hexadecanoyl-2-eicosanoyl-3-5Z,8Z,11Z,14Z-eicosatetraenoyl-sn-glycerol	0.33339	-1.5847	0.00084154	3.0749	#N/A	#N/A	#N/A	#N/A	2.9014	1.5367	0.00022391	3.6499	#N/A	#N/A	#N/A	#N/A	9544514
PGP(18:1(11Z)/22:6(4Z,7Z,10Z,13Z,16Z,19Z))	0.13741	-2.8634	0.00093578	3.0288	#N/A	#N/A	#N/A	#N/A	6.6837	2.7406	8.76e-06	5.0574	#N/A	#N/A	#N/A	#N/A	53481849	HMDB0013531
2,4,5-Trichlorophenoxyacetic acid	1.5011	0.58601	0.00096032	3.0176	1.8895	0.91802	0.0071332	2.1467	#N/A	#N/A	#N/A	#N/A	#N/A	#N/A	#N/A	#N/A	1480	METPA0905	C07100
Ile-Trp-Trp-Trp	0.52263	-0.93615	0.0010855	2.9644	#N/A	#N/A	#N/A	#N/A	#N/A	#N/A	#N/A	#N/A	3.1121	1.6379	0.0029515	2.53
N-(3E-Hexadecenoyl)-deoxysphing-4-enine-1-sulfonate	1.8736	0.90585	0.0014305	2.8445	1.7614	0.81673	0.027561	1.5597	#N/A	#N/A	#N/A	#N/A	#N/A	#N/A	#N/A	#N/A	42608341
Arg-Met-Arg-Arg	0.36053	-1.4718	0.0014579	2.8363	#N/A	#N/A	#N/A	#N/A	2.3353	1.2236	0.023453	1.6298	#N/A	#N/A	#N/A	#N/A
Alendronic acid	2.0695	1.0493	0.0016191	2.7907	1.8329	0.87411	7.45e-06	5.1279	#N/A	#N/A	#N/A	#N/A	#N/A	#N/A	#N/A	#N/A	2088	HMDB0001915	C07752
N-2-hydroxyeicosanoyl-sphinganine	0.32525	-1.6204	0.0018228	2.7393	0.44644	-1.1635	0.013112	1.8823	#N/A	#N/A	#N/A	#N/A	#N/A	#N/A	#N/A	#N/A	56985034
Ile-Pro-Trp	2.3987	1.2622	0.0022463	2.6485	2.8198	1.4956	2.59e-08	7.5875	#N/A	#N/A	#N/A	#N/A	#N/A	#N/A	#N/A	#N/A	145456253
9-hydroxy-3,5,7,11,13,15,17-octaoxo-nodecanoyl-acp	2.284	1.1915	0.0025576	2.5922	#N/A	#N/A	#N/A	#N/A	0.46799	-1.0954	0.014229	1.8468	#N/A	#N/A	#N/A	#N/A
Laricitrin 3,7,5'-triglucoside	1.776	0.82864	0.0028203	2.5497	1.7428	0.80145	0.0054484	2.2637	#N/A	#N/A	#N/A	#N/A	#N/A	#N/A	#N/A	#N/A	44259480
2-C-Methyl-D-erythritol 2,4-cyclodiphosphate	8.0253	3.0046	0.0035636	2.4481	8.0102	3.0018	0.030483	1.5159	#N/A	#N/A	#N/A	#N/A	#N/A	#N/A	#N/A	#N/A	126747	METPA1030	C11453
trans-Zeatin riboside triphosphate	1.7275	0.78869	0.003587	2.4453	2.6733	1.4186	0.0041146	2.3857	#N/A	#N/A	#N/A	#N/A	#N/A	#N/A	#N/A	#N/A		METPA1301	C16428
2-Chloropropionic acid	2.0147	1.0106	0.0042811	2.3684	#N/A	#N/A	#N/A	#N/A	0.42251	-1.243	0.00058152	3.2354	#N/A	#N/A	#N/A	#N/A	11734
LysoPE(0:0/20:1(11Z))	0.42787	-1.2248	0.0099988	2.0001	#N/A	#N/A	#N/A	#N/A	2.4732	1.3064	0.0023291	2.6328	#N/A	#N/A	#N/A	#N/A	53480931	HMDB0011482
Meloxicam	2.7115	1.4391	0.010635	1.9732	2.8347	1.5032	0.046387	1.3336	#N/A	#N/A	#N/A	#N/A	#N/A	#N/A	#N/A	#N/A	54677470	HMDB0014952	C08169
Arg-Leu-Val-Pro	0.52491	-0.92987	0.011446	1.9413	0.3916	-1.3525	0.0032726	2.4851	#N/A	#N/A	#N/A	#N/A	#N/A	#N/A	#N/A	#N/A
DAT(19:0/25:0(2MeS,3OHS,4MeS,6MeS))	0.5165	-0.95315	0.011689	1.9322	0.31094	-1.6853	0.00013868	3.858	#N/A	#N/A	#N/A	#N/A	#N/A	#N/A	#N/A	#N/A
PS(13:0/20:2(11Z,14Z))	0.47137	-1.0851	0.014921	1.8262	#N/A	#N/A	#N/A	#N/A	2.5373	1.3433	0.0023823	2.623	#N/A	#N/A	#N/A	#N/A	52925194
Arg-Phe-Trp-Asp	0.51662	-0.95283	0.015368	1.8134	#N/A	#N/A	#N/A	#N/A	5.5917	2.4833	0.023212	1.6343	#N/A	#N/A	#N/A	#N/A
PE(18:4(6Z,9Z,12Z,15Z)/22:6(4Z,7Z,10Z,13Z,16Z,19Z))	2.7494	1.4591	0.019852	1.7022	#N/A	#N/A	#N/A	#N/A	0.35832	-1.4807	0.0032427	2.4891	#N/A	#N/A	#N/A	#N/A	52924469	HMDB0009210	C00350
3-Sulfinylpyruvate	1.599	0.67718	0.021396	1.6697	1.9161	0.93818	0.00010987	3.9591	#N/A	#N/A	#N/A	#N/A	#N/A	#N/A	#N/A	#N/A	110	HMDB0001405	C05527
Selenomethionine se-oxide	0.39654	-1.3345	0.024201	1.6162	0.23145	-2.1112	0.002166	2.6643	#N/A	#N/A	#N/A	#N/A	#N/A	#N/A	#N/A	#N/A	440767	HMDB0060257
N-2-hydroxy-eicosanoyl-1-beta-glucosyl-tetradecasphing-4-enine	3.3273	1.7344	0.026217	1.5814	#N/A	#N/A	#N/A	#N/A	0.36661	-1.4477	0.026988	1.5688	#N/A	#N/A	#N/A	#N/A	70699246
Asn-Cys-Pro-Pro	#N/A	#N/A	#N/A	#N/A	#N/A	#N/A	#N/A	#N/A	3.3468	1.7428	0.03	1.5229	3.9114	1.9677	0.045475	1.3422
1-hexadecanoyl-sn-glycero-3-phosphocholine	0.60837	-0.71698	0.035097	1.4547	0.66624	-0.58589	0.0051981	2.2842	#N/A	#N/A	#N/A	#N/A	#N/A	#N/A	#N/A	#N/A	460602
DG(14:0/14:0/0:0)	2.433	1.2827	0.038527	1.4142	3.6476	1.8669	0.00065497	3.1838	#N/A	#N/A	#N/A	#N/A	#N/A	#N/A	#N/A	#N/A	10369168	HMDB0007008	C16667
S-Norcoclaurine	1.588	0.66721	0.045926	1.3379	1.639	0.71285	0.0011192	2.9511	#N/A	#N/A	#N/A	#N/A	#N/A	#N/A	#N/A	#N/A	#N/A	#N/A	#N/A
Cholest-5-en-3beta-yl eicosanoate	0.59588	-0.7469	0.049509	1.3053	0.59917	-0.73896	0.040222	1.3955	#N/A	#N/A	#N/A	#N/A	#N/A	#N/A	#N/A	#N/A	16061336	HMDB0062459
Ile-Ile-Lys-Pro	#N/A	#N/A	#N/A	#N/A	0.12258	-3.0282	3.38e-20	19.471	0.10008	-3.3208	9.69e-16	15.014	#N/A	#N/A	#N/A	#N/A
(5Z,7E)-A-dinor-(1,2)-(9,10)-diseco-5,7,10(19)-cholestatriene-1,2,25-triol	#N/A	#N/A	#N/A	#N/A	4.2625	2.0917	2.62e-15	14.581	6.528	2.7067	1.86e-21	20.731	#N/A	#N/A	#N/A	#N/A	9547292
His-Ile-Ile-Val	#N/A	#N/A	#N/A	#N/A	0.66239	-0.59426	6.49e-10	9.188	0.65345	-0.61385	3.43e-07	6.4644	#N/A	#N/A	#N/A	#N/A
Pamidronate	#N/A	#N/A	#N/A	#N/A	12.526	3.6469	3.59e-09	8.4453	11.542	3.5289	1.02e-08	7.9898	#N/A	#N/A	#N/A	#N/A	4674	HMDB0014427	C07395
Isoorientin 2''-O-E-caffeate	#N/A	#N/A	#N/A	#N/A	0.356	-1.49	7.09e-09	8.1495	0.39021	-1.3577	5.72e-06	5.2427	#N/A	#N/A	#N/A	#N/A	44257966
Asp-Met-Met-Tyr	#N/A	#N/A	#N/A	#N/A	0.14863	-2.7502	7.35e-09	8.134	0.21327	-2.2292	1.01e-09	8.9972	#N/A	#N/A	#N/A	#N/A
18-bromo-9E,17E-octadecadien-5,7,15-triynoic acid	#N/A	#N/A	#N/A	#N/A	3.0705	1.6185	1.06e-08	7.9737	3.1585	1.6592	3.49e-09	8.4568	#N/A	#N/A	#N/A	#N/A	21762914
Isorhamnetin 3-6''-galloylglucoside	#N/A	#N/A	#N/A	#N/A	0.45306	-1.1422	3.73e-08	7.4286	0.35305	-1.5021	4.18e-08	7.3793	#N/A	#N/A	#N/A	#N/A	13245586
Ala-Lys-Lys-His	#N/A	#N/A	#N/A	#N/A	0.63294	-0.65985	2.54e-07	6.5953	0.5749	-0.79861	8.23e-09	8.0847	#N/A	#N/A	#N/A	#N/A
2,4-Dichlorobenzoate	#N/A	#N/A	#N/A	#N/A	2.5602	1.3563	4.14e-07	6.3835	1.7831	0.83436	0.0003204	3.4943	#N/A	#N/A	#N/A	#N/A	4294268	METPA0858	C06670
NADH	#N/A	#N/A	#N/A	#N/A	0.2248	-2.1533	5.74e-07	6.2412	0.30609	-1.708	0.00016405	3.785	#N/A	#N/A	#N/A	#N/A	5893	HMDB0000902	C00003
3-oxotetradecanoyl-CoA	#N/A	#N/A	#N/A	#N/A	0.56206	-0.83121	7.73e-07	6.1119	0.62832	-0.67042	0.00032642	3.4862	#N/A	#N/A	#N/A	#N/A	11966197	HMDB0003935	C05261
Cys-Cys-Gly	#N/A	#N/A	#N/A	#N/A	0.52959	-0.91705	1.29e-06	5.891	0.53236	-0.90951	5.07e-08	7.2948	#N/A	#N/A	#N/A	#N/A	54549767
Hydrochlorothiazide	#N/A	#N/A	#N/A	#N/A	0.39049	-1.3566	1.45e-06	5.8373	0.46094	-1.1173	0.00073654	3.1328	#N/A	#N/A	#N/A	#N/A	3639	HMDB0001928	C07041
4,5-Dihydro-4-hydroxy-5-S-glutathionyl-benzoapyrene	#N/A	#N/A	#N/A	#N/A	0.49627	-1.0108	1.63e-06	5.7871	0.46719	-1.0979	0.00074505	3.1278	#N/A	#N/A	#N/A	#N/A	11954068
Indolelactate	#N/A	#N/A	#N/A	#N/A	0.56498	-0.82373	2.19e-06	5.6603	#N/A	#N/A	#N/A	#N/A	0.61647	-0.69791	0.021327	1.6711	676157	HMDB0000671	C02043
D-erythro-1-Imidazol-4-ylglycerol 3-phosphate	#N/A	#N/A	#N/A	#N/A	0.52288	-0.93545	3.5e-06	5.4557	0.48381	-1.0475	7.8342e-05	4.106	#N/A	#N/A	#N/A	#N/A	#N/A	#N/A	#N/A
DG(13:0/13:0/0:0)	#N/A	#N/A	#N/A	#N/A	0.12543	-2.9951	7.45e-06	5.1279	0.046996	-4.4113	1.2303e-05	4.91	#N/A	#N/A	#N/A	#N/A	56936298
CDP-ethanolamine	#N/A	#N/A	#N/A	#N/A	7.2768	2.8633	8.67e-06	5.0619	6.9337	2.7936	5.2506e-05	4.2798	#N/A	#N/A	#N/A	#N/A	123727	HMDB0001564	C00570
N-Acetyl-D-glucosamine 6-phosphate	#N/A	#N/A	#N/A	#N/A	0.341	-1.5521	2.7928e-05	4.554	0.37331	-1.4216	3.14e-06	5.5031	#N/A	#N/A	#N/A	#N/A	440996	HMDB0001062	C00357
Ala-Lys-Phe-Ala	#N/A	#N/A	#N/A	#N/A	2.4733	1.3064	2.8218e-05	4.5495	3.9722	1.9899	8.59e-07	6.0658	#N/A	#N/A	#N/A	#N/A
Asp-Trp-Trp-Gln	#N/A	#N/A	#N/A	#N/A	0.29189	-1.7765	3.6245e-05	4.4407	0.26509	-1.9155	1.38e-06	5.8602	#N/A	#N/A	#N/A	#N/A
Apuleirin	#N/A	#N/A	#N/A	#N/A	0.2812	-1.8303	4.1674e-05	4.3801	0.31663	-1.6591	4.82e-07	6.3169	#N/A	#N/A	#N/A	#N/A	44258047
Minabeolide-1	#N/A	#N/A	#N/A	#N/A	0.42131	-1.247	8.6181e-05	4.0646	0.41074	-1.2837	5.83e-06	5.2343	#N/A	#N/A	#N/A	#N/A	21628406
Jurubine	#N/A	#N/A	#N/A	#N/A	0.076272	-3.7127	0.00033623	3.4734	0.087553	-3.5137	0.0012735	2.895	#N/A	#N/A	#N/A	#N/A	12304761	HMDB0034194
Cefoperazone	#N/A	#N/A	#N/A	#N/A	0.31407	-1.6709	0.00046396	3.3335	0.19477	-2.3601	2.85e-06	5.5454	#N/A	#N/A	#N/A	#N/A	44185	HMDB0015424	C06883
Cysteamine	#N/A	#N/A	#N/A	#N/A	2.1882	1.1298	0.00050841	3.2938	1.5486	0.63098	0.015933	1.7977	#N/A	#N/A	#N/A	#N/A	6058	HMDB0002991	C01678
Efavirenz	#N/A	#N/A	#N/A	#N/A	0.64077	-0.64212	0.00062619	3.2033	0.60709	-0.72001	0.00050318	3.2983	#N/A	#N/A	#N/A	#N/A	64139	HMDB0014763	C08088
9,10-Dihydro-10-3,4-dihydroxyphenyl-pyrano2,3-hcatechin-8-one	#N/A	#N/A	#N/A	#N/A	0.44735	-1.1605	0.00073273	3.1351	0.59903	-0.7393	0.008648	2.0631	#N/A	#N/A	#N/A	#N/A
7,8,7',8'-Tetradehydroastaxanthin	#N/A	#N/A	#N/A	#N/A	0.66504	-0.58848	0.00081115	3.0909	0.47839	-1.0637	2.7831e-05	4.5555	#N/A	#N/A	#N/A	#N/A	12299845
Asp-Met-Asp-Ser	#N/A	#N/A	#N/A	#N/A	0.47974	-1.0597	0.00123	2.9101	0.55669	-0.84505	0.0031965	2.4953	#N/A	#N/A	#N/A	#N/A
2-(Acetamidomethylene)succite	#N/A	#N/A	#N/A	#N/A	1.6083	0.68549	0.0012518	2.9025	1.575	0.65537	0.00028228	3.5493	#N/A	#N/A	#N/A	#N/A	#N/A	#N/A	#N/A
Benzylhydrochlorothiazide	#N/A	#N/A	#N/A	#N/A	0.55926	-0.8384	0.0015882	2.7991	0.51597	-0.95463	0.00019625	3.7072	#N/A	#N/A	#N/A	#N/A	2348
Arg-Met-Ser-Arg	#N/A	#N/A	#N/A	#N/A	1.8667	0.9005	0.0018669	2.7289	1.5218	0.60579	0.036368	1.4393	#N/A	#N/A	#N/A	#N/A
Arg-Lys-Lys-Phe	#N/A	#N/A	#N/A	#N/A	0.58292	-0.77862	0.0023811	2.6232	0.28638	-1.804	0.00040581	3.3917	#N/A	#N/A	#N/A	#N/A
Glycerone phosphate	#N/A	#N/A	#N/A	#N/A	1.6691	0.7391	0.003392	2.4695	2.2895	1.1951	2.85e-06	5.5447	#N/A	#N/A	#N/A	#N/A	668	HMDB0001473	C00111
Guanosine 3'-diphosphate 5'-triphosphate	#N/A	#N/A	#N/A	#N/A	0.43771	-1.1919	0.0039431	2.4042	0.34566	-1.5326	0.00072596	3.1391	#N/A	#N/A	#N/A	#N/A	38166	HMDB0060480	C04494
Met-Gly	#N/A	#N/A	#N/A	#N/A	0.23325	-2.1001	0.0050255	2.2988	0.20509	-2.2856	0.0023669	2.6258	#N/A	#N/A	#N/A	#N/A	259185	HMDB0028973
Asn-Cys-Ser-Tyr	#N/A	#N/A	#N/A	#N/A	0.52053	-0.94194	0.0067325	2.1718	0.43569	-1.1986	0.0044885	2.3479	#N/A	#N/A	#N/A	#N/A
Isorientin 4'-O-glucoside 2''-O-p-hydroxybenzoagte	#N/A	#N/A	#N/A	#N/A	0.65606	-0.60809	0.019248	1.7156	#N/A	#N/A	#N/A	#N/A	0.47485	-1.0745	0.0098752	2.0055	44257986
1,2-didodecanoyl-sn-glycero-3-phosphate	#N/A	#N/A	#N/A	#N/A	0.36274	-1.463	0.029972	1.5233	0.34339	-1.5421	0.037824	1.4222	#N/A	#N/A	#N/A	#N/A	#N/A	#N/A	#N/A
Ala-Cys-Tyr	#N/A	#N/A	#N/A	#N/A	0.19211	-2.38	0.043083	1.3657	0.12648	-2.983	9.7182e-05	4.0124	#N/A	#N/A	#N/A	#N/A	145453561
Thr-Cys-Cys	#N/A	#N/A	#N/A	#N/A	#N/A	#N/A	#N/A	#N/A	0.34537	-1.5338	0.00020384	3.6907	0.48347	-1.0485	0.02542	1.5948	145458004
Isorhamnetin 3-3'',6''-di-p-coumarylglucoside	#N/A	#N/A	#N/A	#N/A	#N/A	#N/A	#N/A	#N/A	2.8482	1.51	0.00074596	3.1273	2.4674	1.303	0.017428	1.7587	44258026
TG(12:0/12:0/22:4(7Z,10Z,13Z,16Z))[iso3]	#N/A	#N/A	#N/A	#N/A	#N/A	#N/A	#N/A	#N/A	0.58018	-0.78542	0.00081615	3.0882	0.54472	-0.8764	0.019701	1.7055	56936457
Isorhamnetin 3-glucuronide-7-sulfate	#N/A	#N/A	#N/A	#N/A	#N/A	#N/A	#N/A	#N/A	0.62165	-0.68582	0.0057553	2.2399	0.46115	-1.1167	0.00039198	3.4067	44259406
(Z)-2,3-Dichloroacrylic acid	1.5041	0.58891	2.53e-09	8.5971	#N/A	#N/A	#N/A	#N/A	#N/A	#N/A	#N/A	#N/A	#N/A	#N/A	#N/A	#N/A	5355335
Alhagidin	0.43464	-1.2021	5.83e-09	8.2343	#N/A	#N/A	#N/A	#N/A	#N/A	#N/A	#N/A	#N/A	#N/A	#N/A	#N/A	#N/A	42607984
Arg-Lys-Lys-Thr	0.59671	-0.74489	3e-07	6.5229	#N/A	#N/A	#N/A	#N/A	#N/A	#N/A	#N/A	#N/A	#N/A	#N/A	#N/A	#N/A
Cys-Lys-Met-Ser	0.52165	-0.93884	3.19e-07	6.4965	#N/A	#N/A	#N/A	#N/A	#N/A	#N/A	#N/A	#N/A	#N/A	#N/A	#N/A	#N/A
Gossypetin 7,8-dimethyl ether 3,3'-disulfate	0.60492	-0.72518	4.19e-07	6.3781	#N/A	#N/A	#N/A	#N/A	#N/A	#N/A	#N/A	#N/A	#N/A	#N/A	#N/A	#N/A	15232042
Premithramycin A3	1.9811	0.98628	1.13e-06	5.9451	#N/A	#N/A	#N/A	#N/A	#N/A	#N/A	#N/A	#N/A	#N/A	#N/A	#N/A	#N/A	582777
Vitexin 7-O-sulfate	1.6528	0.72491	1.81e-06	5.7435	#N/A	#N/A	#N/A	#N/A	#N/A	#N/A	#N/A	#N/A	#N/A	#N/A	#N/A	#N/A	44257740
Diacetylhydrazine	1.6006	0.67863	1.5324e-05	4.8146	#N/A	#N/A	#N/A	#N/A	#N/A	#N/A	#N/A	#N/A	#N/A	#N/A	#N/A	#N/A	72884	HMDB0060496	C16622
2,2-Dichloro-1,1-ethanediol	1.8363	0.87677	2.0976e-05	4.6783	#N/A	#N/A	#N/A	#N/A	#N/A	#N/A	#N/A	#N/A	#N/A	#N/A	#N/A	#N/A	85275	HMDB0062193	C14860
Cellopentaose	0.62861	-0.66975	2.1156e-05	4.6746	#N/A	#N/A	#N/A	#N/A	#N/A	#N/A	#N/A	#N/A	#N/A	#N/A	#N/A	#N/A	13489094	HMDB0012254
8-Hydroxyluteolin 4'-methyl ether 7-6'''-acetylallosyl-1-2-glucoside	0.61769	-0.69505	3.0573e-05	4.5147	#N/A	#N/A	#N/A	#N/A	#N/A	#N/A	#N/A	#N/A	#N/A	#N/A	#N/A	#N/A
Estra-1,3,5(10)-triene-3,17beta-diol 3-sulphate-17-D-glucuronide	0.61785	-0.69468	3.2252e-05	4.4914	#N/A	#N/A	#N/A	#N/A	#N/A	#N/A	#N/A	#N/A	#N/A	#N/A	#N/A	#N/A	5281895	HMDB0010358	C11289
1,1,1-trichloro-2,2-bis(4-chlorophenyl)ethane	0.64796	-0.62602	5.7843e-05	4.2378	#N/A	#N/A	#N/A	#N/A	#N/A	#N/A	#N/A	#N/A	#N/A	#N/A	#N/A	#N/A	3036	METPA0521	C04623
6-Chlorobenzene-1,2,4-triol	1.5039	0.58872	8.6974e-05	4.0606	#N/A	#N/A	#N/A	#N/A	#N/A	#N/A	#N/A	#N/A	#N/A	#N/A	#N/A	#N/A	440980
PA(12:0/15:0)	1.8775	0.90881	0.00013672	3.8642	#N/A	#N/A	#N/A	#N/A	#N/A	#N/A	#N/A	#N/A	#N/A	#N/A	#N/A	#N/A	52928638
Asn-Met-Ser-His	0.29976	-1.7381	0.00020776	3.6824	#N/A	#N/A	#N/A	#N/A	#N/A	#N/A	#N/A	#N/A	#N/A	#N/A	#N/A	#N/A
Coniferyl aldehyde	1.6749	0.74408	0.00022709	3.6438	#N/A	#N/A	#N/A	#N/A	#N/A	#N/A	#N/A	#N/A	#N/A	#N/A	#N/A	#N/A	5280536	HMDB0141782	C02666
PA(15:0/22:4(7Z,10Z,13Z,16Z))	0.19346	-2.3699	0.00046691	3.3308	#N/A	#N/A	#N/A	#N/A	#N/A	#N/A	#N/A	#N/A	#N/A	#N/A	#N/A	#N/A	52928750	HMDB0114827
Stigmast-5,22E-dien-3beta-yl 13Z-docosenoate	0.42191	-1.245	0.00053296	3.2733	#N/A	#N/A	#N/A	#N/A	#N/A	#N/A	#N/A	#N/A	#N/A	#N/A	#N/A	#N/A	14486684
Hexanoyl-acp	1.5232	0.60709	0.00066583	3.1766	#N/A	#N/A	#N/A	#N/A	#N/A	#N/A	#N/A	#N/A	#N/A	#N/A	#N/A	#N/A	8044		C05749
Asp-Met-Met-Met	1.6191	0.69516	0.00072923	3.1371	#N/A	#N/A	#N/A	#N/A	#N/A	#N/A	#N/A	#N/A	#N/A	#N/A	#N/A	#N/A
(1R,2R)-3-[(1,2-Dihydro-2-hydroxy-1-naphthalenyl)thio]-2-oxopropanoic acid	1.5702	0.65098	0.0010475	2.9798	#N/A	#N/A	#N/A	#N/A	#N/A	#N/A	#N/A	#N/A	#N/A	#N/A	#N/A	#N/A	11954050	METPA1139	C14799
Arg-Lys-Pro-Arg	1.552	0.6341	0.0012669	2.8973	#N/A	#N/A	#N/A	#N/A	#N/A	#N/A	#N/A	#N/A	#N/A	#N/A	#N/A	#N/A
Kaempferol 3-sulfate-7-alpha-arabinopyranoside	0.42403	-1.2378	0.0014601	2.8356	#N/A	#N/A	#N/A	#N/A	#N/A	#N/A	#N/A	#N/A	#N/A	#N/A	#N/A	#N/A	44259045
NeuAcalpha2-3Galbeta-Cer(d18:1/16:0)	0.65226	-0.61649	0.0016908	2.7719	#N/A	#N/A	#N/A	#N/A	#N/A	#N/A	#N/A	#N/A	#N/A	#N/A	#N/A	#N/A	44261964
Asn-Thr-Gln-Pro	1.5078	0.59241	0.0016959	2.7706	#N/A	#N/A	#N/A	#N/A	#N/A	#N/A	#N/A	#N/A	#N/A	#N/A	#N/A	#N/A
N-Acetyl-L-2-amino-6-oxopimelate	1.8413	0.88074	0.0017761	2.7505	#N/A	#N/A	#N/A	#N/A	#N/A	#N/A	#N/A	#N/A	#N/A	#N/A	#N/A	#N/A	440719	METPA0610	C05539
3',5'-Cyclic GMP	1.5119	0.59638	0.0018483	2.7332	#N/A	#N/A	#N/A	#N/A	#N/A	#N/A	#N/A	#N/A	#N/A	#N/A	#N/A	#N/A	24316	HMDB0001314	C00942
Tizanidine	0.2552	-1.9703	0.0030695	2.5129	#N/A	#N/A	#N/A	#N/A	#N/A	#N/A	#N/A	#N/A	#N/A	#N/A	#N/A	#N/A	5487	HMDB0014835	C07452
CDP-choline	3.1112	1.6375	0.0040253	2.3952	#N/A	#N/A	#N/A	#N/A	#N/A	#N/A	#N/A	#N/A	#N/A	#N/A	#N/A	#N/A	13804	HMDB0001413	C00307
beta-2,3,4,5,6-Pentachlorocyclohexanol	1.6822	0.75033	0.0051362	2.2894	#N/A	#N/A	#N/A	#N/A	#N/A	#N/A	#N/A	#N/A	#N/A	#N/A	#N/A	#N/A	47205490	MA3TEM049	C16181
PA(13:0/22:1(11Z))	0.45284	-1.1429	0.00559	2.2526	#N/A	#N/A	#N/A	#N/A	#N/A	#N/A	#N/A	#N/A	#N/A	#N/A	#N/A	#N/A	52928680
2-Chloromaleylacetate	1.5397	0.62264	0.0068218	2.1661	#N/A	#N/A	#N/A	#N/A	#N/A	#N/A	#N/A	#N/A	#N/A	#N/A	#N/A	#N/A	9776838	HMDB0060347	C06329
dTDP-D-galacturonate	0.45041	-1.1507	0.0088133	2.0549	#N/A	#N/A	#N/A	#N/A	#N/A	#N/A	#N/A	#N/A	#N/A	#N/A	#N/A	#N/A	439883
P1,P4-Bis5'-guanosyl tetraphosphate	0.21993	-2.1849	0.0090491	2.0434	#N/A	#N/A	#N/A	#N/A	#N/A	#N/A	#N/A	#N/A	#N/A	#N/A	#N/A	#N/A	#N/A	#N/A	#N/A
O-Phospho-L-serine	1.5756	0.65588	0.0093921	2.0272	#N/A	#N/A	#N/A	#N/A	#N/A	#N/A	#N/A	#N/A	#N/A	#N/A	#N/A	#N/A	106	HMDB0001721	C01005
Rhamnetin 3'-glucuronide-3,5,4'-trisulfate	0.61033	-0.71234	0.015485	1.8101	#N/A	#N/A	#N/A	#N/A	#N/A	#N/A	#N/A	#N/A	#N/A	#N/A	#N/A	#N/A	44259602
Ribose-1-arsenate	2.071	1.0503	0.017076	1.7676	#N/A	#N/A	#N/A	#N/A	#N/A	#N/A	#N/A	#N/A	#N/A	#N/A	#N/A	#N/A	25201247	HMDB0012285
Abyssinone I	1.5312	0.61466	0.019094	1.7191	#N/A	#N/A	#N/A	#N/A	#N/A	#N/A	#N/A	#N/A	#N/A	#N/A	#N/A	#N/A	442152		C09318
Asp-Phe-Phe-Trp	1.7064	0.77097	0.019373	1.7128	#N/A	#N/A	#N/A	#N/A	#N/A	#N/A	#N/A	#N/A	#N/A	#N/A	#N/A	#N/A
1-2E-propionyl-sn-glycero-3-phosphocholine	0.52443	-0.93118	0.020011	1.6987	#N/A	#N/A	#N/A	#N/A	#N/A	#N/A	#N/A	#N/A	#N/A	#N/A	#N/A	#N/A	24779497
Cefmetazole	1.5679	0.6488	0.02047	1.6889	#N/A	#N/A	#N/A	#N/A	#N/A	#N/A	#N/A	#N/A	#N/A	#N/A	#N/A	#N/A	42008	HMDB0014419	C08103
Indole	1.7916	0.84122	0.024271	1.6149	#N/A	#N/A	#N/A	#N/A	#N/A	#N/A	#N/A	#N/A	#N/A	#N/A	#N/A	#N/A	798	HMDB0000738	C00463
Petunidin 3-galactoside	0.55001	-0.86246	0.024689	1.6075	#N/A	#N/A	#N/A	#N/A	#N/A	#N/A	#N/A	#N/A	#N/A	#N/A	#N/A	#N/A	14311149	HMDB0038093
3,7,11,15,18,22,26,30-octamethyldotriacontane-1,32-diol	2.569	1.3612	0.02876	1.5412	#N/A	#N/A	#N/A	#N/A	#N/A	#N/A	#N/A	#N/A	#N/A	#N/A	#N/A	#N/A	44256513
2,3,4,5-Tetrahydropyridine-2-carboxylate	1.5496	0.63185	0.02893	1.5387	#N/A	#N/A	#N/A	#N/A	#N/A	#N/A	#N/A	#N/A	#N/A	#N/A	#N/A	#N/A	165067
TG(12:0/12:0/18:2(9Z,12Z))[iso3]	0.44734	-1.1606	0.031099	1.5073	#N/A	#N/A	#N/A	#N/A	#N/A	#N/A	#N/A	#N/A	#N/A	#N/A	#N/A	#N/A	56936440
Quercetin 3-sulfate-7-alpha-arabinopyranoside	1.6473	0.72008	0.031528	1.5013	#N/A	#N/A	#N/A	#N/A	#N/A	#N/A	#N/A	#N/A	#N/A	#N/A	#N/A	#N/A	44259322
Ser-Trp-Trp-Trp	1.8738	0.90594	0.033679	1.4726	#N/A	#N/A	#N/A	#N/A	#N/A	#N/A	#N/A	#N/A	#N/A	#N/A	#N/A	#N/A
Chloroxanthin	1.9006	0.92645	0.036178	1.4416	#N/A	#N/A	#N/A	#N/A	#N/A	#N/A	#N/A	#N/A	#N/A	#N/A	#N/A	#N/A	47205212		C15892
D-Sedoheptulose 7-phosphate	#N/A	#N/A	#N/A	#N/A	1.5043	0.58912	1.25e-09	8.9045	#N/A	#N/A	#N/A	#N/A	#N/A	#N/A	#N/A	#N/A	92042786	HMDB0001068	C05382
sulfoethylcysteine	#N/A	#N/A	#N/A	#N/A	1.656	0.72773	6.55e-09	8.184	#N/A	#N/A	#N/A	#N/A	#N/A	#N/A	#N/A	#N/A	25202009
ITP	#N/A	#N/A	#N/A	#N/A	0.59729	-0.74349	1.31e-08	7.8826	#N/A	#N/A	#N/A	#N/A	#N/A	#N/A	#N/A	#N/A	8583	HMDB0000189	C00081
pyrimidine-2-thiocarboxylate, 6-carboxylate	#N/A	#N/A	#N/A	#N/A	0.65315	-0.61452	1.24e-06	5.9066	#N/A	#N/A	#N/A	#N/A	#N/A	#N/A	#N/A	#N/A	25202068
PGP(20:0/0:0)	#N/A	#N/A	#N/A	#N/A	0.61045	-0.71205	3.77e-06	5.4236	#N/A	#N/A	#N/A	#N/A	#N/A	#N/A	#N/A	#N/A	52927461
(7E)-(1R,2S,3R)-2-(benzyloxy)-19-nor-9,10-seco-5,7-cholestadiene-1,3,25-triol	#N/A	#N/A	#N/A	#N/A	0.58134	-0.78255	8.83e-06	5.0543	#N/A	#N/A	#N/A	#N/A	#N/A	#N/A	#N/A	#N/A	9547652
thiophosgene	#N/A	#N/A	#N/A	#N/A	1.5338	0.61715	3.4397e-05	4.4635	#N/A	#N/A	#N/A	#N/A	#N/A	#N/A	#N/A	#N/A	10040
GTP	#N/A	#N/A	#N/A	#N/A	0.47345	-1.0787	3.7849e-05	4.422	#N/A	#N/A	#N/A	#N/A	#N/A	#N/A	#N/A	#N/A	6830	HMDB0001273	C00044
Oxaloglutarate	#N/A	#N/A	#N/A	#N/A	0.66336	-0.59214	4.2158e-05	4.3751	#N/A	#N/A	#N/A	#N/A	#N/A	#N/A	#N/A	#N/A	440718	METPA0608	C05533
Hydroxyurea	#N/A	#N/A	#N/A	#N/A	1.8552	0.89155	9.7405e-05	4.0114	#N/A	#N/A	#N/A	#N/A	#N/A	#N/A	#N/A	#N/A	3657	HMDB0015140	C07044
Emtricitabine	#N/A	#N/A	#N/A	#N/A	0.37779	-1.4043	0.00021092	3.6759	#N/A	#N/A	#N/A	#N/A	#N/A	#N/A	#N/A	#N/A	60877	HMDB0015017	C12599
UDP-2,3-bis3-hydroxytetradecanoylglucosamine	#N/A	#N/A	#N/A	#N/A	0.51409	-0.95991	0.00029514	3.53	#N/A	#N/A	#N/A	#N/A	#N/A	#N/A	#N/A	#N/A	#N/A	#N/A	#N/A
Apigenin 7-Glucuronosyl-1-3-2''-p-coumaroylglucuronosyl-1-2-glucuronide	#N/A	#N/A	#N/A	#N/A	0.63244	-0.661	0.00070469	3.152	#N/A	#N/A	#N/A	#N/A	#N/A	#N/A	#N/A	#N/A	131752327
Asp-Trp-Cys-Tyr	#N/A	#N/A	#N/A	#N/A	0.65103	-0.61921	0.00097881	3.0093	#N/A	#N/A	#N/A	#N/A	#N/A	#N/A	#N/A	#N/A
4-Chlorocatechol	#N/A	#N/A	#N/A	#N/A	3.8173	1.9325	0.001198	2.9215	#N/A	#N/A	#N/A	#N/A	#N/A	#N/A	#N/A	#N/A	16496	HMDB0041810	C02375
Nogalonic acid methyl ester	#N/A	#N/A	#N/A	#N/A	0.61774	-0.69492	0.0012208	2.9134	#N/A	#N/A	#N/A	#N/A	#N/A	#N/A	#N/A	#N/A	443820
Ala-Asp-Asp-Ser	#N/A	#N/A	#N/A	#N/A	1.559	0.6406	0.0014437	2.8405	#N/A	#N/A	#N/A	#N/A	#N/A	#N/A	#N/A	#N/A
Undecaprenyl phosphate alpha-L-Ara4FN	#N/A	#N/A	#N/A	#N/A	0.47566	-1.072	0.0036829	2.4338	#N/A	#N/A	#N/A	#N/A	#N/A	#N/A	#N/A	#N/A	46173812	METPA1246	C16156
2S-Pristanoyl-CoA	#N/A	#N/A	#N/A	#N/A	0.55842	-0.84059	0.0054464	2.2639	#N/A	#N/A	#N/A	#N/A	#N/A	#N/A	#N/A	#N/A	52922051	HMDB0062233
Chlorpyrifos	#N/A	#N/A	#N/A	#N/A	1.9421	0.9576	0.0093749	2.028	#N/A	#N/A	#N/A	#N/A	#N/A	#N/A	#N/A	#N/A	2730	HMDB0041856	C14322
DAT(18:0/24:0(2MeS,3OHS,4MeS,6MeS))	#N/A	#N/A	#N/A	#N/A	0.53132	-0.91234	0.010428	1.9818	#N/A	#N/A	#N/A	#N/A	#N/A	#N/A	#N/A	#N/A
UDP-L-Ara4O	#N/A	#N/A	#N/A	#N/A	2.8611	1.5166	0.022904	1.6401	#N/A	#N/A	#N/A	#N/A	#N/A	#N/A	#N/A	#N/A	17756767	METPA1245	C16155
1-heneicosanoyl-2-13Z-docosenoyl-3-10Z,13Z,16Z-docosatrienoyl-sn-glycerol	#N/A	#N/A	#N/A	#N/A	1.6914	0.75821	0.029931	1.5239	#N/A	#N/A	#N/A	#N/A	#N/A	#N/A	#N/A	#N/A	9546369
3beta-bromo-2alpha-chloro-7-chamigren-9-one	#N/A	#N/A	#N/A	#N/A	0.60287	-0.73009	0.032523	1.4878	#N/A	#N/A	#N/A	#N/A	#N/A	#N/A	#N/A	#N/A	42608180
Arg-Leu-Lys-Phe	#N/A	#N/A	#N/A	#N/A	1.5553	0.63715	0.043743	1.3591	#N/A	#N/A	#N/A	#N/A	#N/A	#N/A	#N/A	#N/A
PI(19:0/0:0)	#N/A	#N/A	#N/A	#N/A	0.65883	-0.60202	0.044092	1.3556	#N/A	#N/A	#N/A	#N/A	#N/A	#N/A	#N/A	#N/A	52928622
L-Homocysteine	#N/A	#N/A	#N/A	#N/A	#N/A	#N/A	#N/A	#N/A	1.8366	0.87707	2.78e-06	5.5554	#N/A	#N/A	#N/A	#N/A	91552	HMDB0000742	C00155
1b,3a,7a,12a-Tetrahydroxy-5b-cholan-24-oic acid	#N/A	#N/A	#N/A	#N/A	#N/A	#N/A	#N/A	#N/A	0.55607	-0.84665	5.1e-06	5.2926	#N/A	#N/A	#N/A	#N/A	5283893	HMDB0000307
Thiamin diphosphate	#N/A	#N/A	#N/A	#N/A	#N/A	#N/A	#N/A	#N/A	0.53744	-0.89582	9.0036e-05	4.0456	#N/A	#N/A	#N/A	#N/A	1132	HMDB0001372	C00068
Ala-Leu-Trp-Gly	#N/A	#N/A	#N/A	#N/A	#N/A	#N/A	#N/A	#N/A	1.5419	0.62474	0.00014734	3.8317	#N/A	#N/A	#N/A	#N/A
Parathion	#N/A	#N/A	#N/A	#N/A	#N/A	#N/A	#N/A	#N/A	0.61852	-0.69312	0.00021332	3.671	#N/A	#N/A	#N/A	#N/A	991	HMDB0001355	C06604
Lactosylceramide (d18:1/12:0)	#N/A	#N/A	#N/A	#N/A	#N/A	#N/A	#N/A	#N/A	0.60645	-0.72154	0.00043547	3.361	#N/A	#N/A	#N/A	#N/A	52931260	HMDB0004866	C01290
PS(22:0/22:4(7Z,10Z,13Z,16Z))	#N/A	#N/A	#N/A	#N/A	#N/A	#N/A	#N/A	#N/A	1.9707	0.97868	0.0011057	2.9564	#N/A	#N/A	#N/A	#N/A	52925834	HMDB0112730
1-methyl-2-acetyl-sn-glycero-3-phosphocholine	#N/A	#N/A	#N/A	#N/A	#N/A	#N/A	#N/A	#N/A	1.9995	0.99965	0.0019567	2.7085	#N/A	#N/A	#N/A	#N/A	24779268
Trihydroxy,methoxy91 5,7,3'-Trihydroxy-4'-methoxyflavanone 7-galactosyl-1-2-rhamnosyl-1-6glucoside	#N/A	#N/A	#N/A	#N/A	#N/A	#N/A	#N/A	#N/A	1.8974	0.92401	0.0020715	2.6837	#N/A	#N/A	#N/A	#N/A	#N/A	#N/A	#N/A
2-Bromo-2-iodoacetamide	#N/A	#N/A	#N/A	#N/A	#N/A	#N/A	#N/A	#N/A	0.42768	-1.2254	0.0026443	2.5777	#N/A	#N/A	#N/A	#N/A	21775921
(5E,7E)-(1S,3S)-4,4-Difluoro-9,10-seco-5,7,10(19)-cholestatriene-1,3-diol	#N/A	#N/A	#N/A	#N/A	#N/A	#N/A	#N/A	#N/A	1.9647	0.97432	0.0027482	2.5609	#N/A	#N/A	#N/A	#N/A	9547383
2,4,6-Trichlorophenol	#N/A	#N/A	#N/A	#N/A	#N/A	#N/A	#N/A	#N/A	0.54732	-0.86953	0.007987	2.0976	#N/A	#N/A	#N/A	#N/A	9309
Ala-Met-Asp-Pro	#N/A	#N/A	#N/A	#N/A	#N/A	#N/A	#N/A	#N/A	1.6999	0.76546	0.013805	1.86	#N/A	#N/A	#N/A	#N/A
13-sophorosyloxydocosanoic acid	#N/A	#N/A	#N/A	#N/A	#N/A	#N/A	#N/A	#N/A	1.7129	0.77644	0.014881	1.8274	#N/A	#N/A	#N/A	#N/A	25058164		C18191
PGP(16:0/18​:3(6Z,9Z,12Z))	#N/A	#N/A	#N/A	#N/A	#N/A	#N/A	#N/A	#N/A	3.6144	1.8537	0.015147	1.8197	#N/A	#N/A	#N/A	#N/A	53481798
Glu-Glu-Tyr	#N/A	#N/A	#N/A	#N/A	#N/A	#N/A	#N/A	#N/A	2.1175	1.0824	0.017767	1.7504	#N/A	#N/A	#N/A	#N/A	9549242
Uracil	#N/A	#N/A	#N/A	#N/A	#N/A	#N/A	#N/A	#N/A	1.6595	0.73078	0.018167	1.7407	#N/A	#N/A	#N/A	#N/A	1174	HMDB0000300	C00106
PA(14:1(9Z)/22:2(13Z,16Z))	#N/A	#N/A	#N/A	#N/A	#N/A	#N/A	#N/A	#N/A	0.50848	-0.97575	0.024645	1.6083	#N/A	#N/A	#N/A	#N/A	52928727	HMDB0114805
Asn-Met-Trp-Tyr	#N/A	#N/A	#N/A	#N/A	#N/A	#N/A	#N/A	#N/A	0.41551	-1.267	0.028695	1.5422	#N/A	#N/A	#N/A	#N/A
7-(Bromochloromethyl)-3R,4S,8-trichloro-3-methyl-1,5E,7E-octatriene	#N/A	#N/A	#N/A	#N/A	#N/A	#N/A	#N/A	#N/A	0.59936	-0.73851	0.031701	1.4989	#N/A	#N/A	#N/A	#N/A	21630827
Ala-Thr-Trp-Arg	#N/A	#N/A	#N/A	#N/A	#N/A	#N/A	#N/A	#N/A	0.64523	-0.63211	0.038504	1.4145	#N/A	#N/A	#N/A	#N/A
N6-1,2-Dicarboxyethyl-AMP	#N/A	#N/A	#N/A	#N/A	#N/A	#N/A	#N/A	#N/A	0.62651	-0.6746	0.040246	1.3953	#N/A	#N/A	#N/A	#N/A	#N/A	#N/A	#N/A
Chlorobiocic acid	#N/A	#N/A	#N/A	#N/A	#N/A	#N/A	#N/A	#N/A	0.64158	-0.64029	0.049517	1.3052	#N/A	#N/A	#N/A	#N/A	582861		C12471
(5Z,7E)-(1S,3R)-18-[m-(1-hydroxy-1-​ethylpropyl)-benzyloxy]-23,24-dinor-9,10-seco-5,7,10(19)-cholatriene-1,3-diol	#N/A	#N/A	#N/A	#N/A	#N/A	#N/A	#N/A	#N/A	#N/A	#N/A	#N/A	#N/A	0.34321	-1.5428	0.0033202	2.4788	9547685
Phenylethyl alcohol	#N/A	#N/A	#N/A	#N/A	#N/A	#N/A	#N/A	#N/A	#N/A	#N/A	#N/A	#N/A	0.40836	-1.2921	0.0084635	2.0725	6054	HMDB0033944	C05853
Met-Thr-Thr-Ser	#N/A	#N/A	#N/A	#N/A	#N/A	#N/A	#N/A	#N/A	#N/A	#N/A	#N/A	#N/A	2.1507	1.1048	0.010302	1.9871
Chelirubine	#N/A	#N/A	#N/A	#N/A	#N/A	#N/A	#N/A	#N/A	#N/A	#N/A	#N/A	#N/A	0.52625	-0.92618	0.022301	1.6517	8563
2-Methyl-4-amino-5-hydroxymethylpyrimidine diphosphate	#N/A	#N/A	#N/A	#N/A	#N/A	#N/A	#N/A	#N/A	#N/A	#N/A	#N/A	#N/A	0.48359	-1.0482	0.024805	1.6055	24971456	METPA0538	C04752
Asn-Met-Cys-Gln	#N/A	#N/A	#N/A	#N/A	#N/A	#N/A	#N/A	#N/A	#N/A	#N/A	#N/A	#N/A	0.63263	-0.66056	0.024861	1.6045
LysoPA(18:1(9Z)/0:0)	#N/A	#N/A	#N/A	#N/A	#N/A	#N/A	#N/A	#N/A	#N/A	#N/A	#N/A	#N/A	0.38912	-1.3617	0.030938	1.5095	5497152	HMDB0007855	C00416
Cytidine	#N/A	#N/A	#N/A	#N/A	#N/A	#N/A	#N/A	#N/A	#N/A	#N/A	#N/A	#N/A	1.9472	0.96142	0.03537	1.4514	6253	HMDB0000089	C00475
